# Supplementary material for: Characterization of Group Behavior of Corruption in Construction Projects Based on Contagion Mechanism
Source: Comput Intell Neurosci. 2022 Mar 19;2022:8456197. doi: 10.1155/2022/8456197 (PMC8957412; doi:10.1155/2022/8456197)
Supplement: Supplementary Materials — The adjacency relationship matrix data used to construct the complex network of Figure 2 will be provided in supplementary materials Annex 1. The complete data of the three centralities used to analyse complex networks in Table 1 will be provided in supplementary materials Annex 2. The original judgment documents used by the literature research room will be provided in supplementary materials Annex 3. The supplementary material Annex 4 contains the source code of the manuscript. [file 8456197.f1.zip]

Archive with 4 entries (4 files):
- 8456197.f1/Annex 1 complete data of the three centralities.pdf
- 8456197.f1/Annex 2 The adjacency relationship matrix data .pdf
- 8456197.f1/Annex 3 the original judgment documents (1).txt
- 8456197.f1/Annex 4 contains the source code of the manuscript (1).txt
