# Supplementary material for: Characterization of Group Behavior of Corruption in Construction Projects Based on Contagion Mechanism
Source: Comput Intell Neurosci. 2022 Mar 19;2022:8456197. doi: 10.1155/2022/8456197 (PMC8957412; doi:10.1155/2022/8456197)
Supplement: Supplementary Materials — The adjacency relationship matrix data used to construct the complex network of Figure 2 will be provided in supplementary materials Annex 1. The complete data of the three centralities used to analyse complex networks in Table 1 will be provided in supplementary materials Annex 2. The original judgment documents used by the literature research room will be provided in supplementary materials Annex 3. The supplementary material Annex 4 contains the source code of the manuscript. [file 8456197.f1.zip › 8456197.f1/Annex 3 the original judgment documents (1).txt]

吴文明行贿、串通投标一审刑事判决书
行贿		发布日期：2020-03-24	浏览：70次	
   
湖南省溆浦县人民法院
刑 事 判 决 书
（2018）湘1224刑初17号
公诉机关湖南省溆浦县人民检察院。
被告人吴文明，绰号“吴三”、“三哥”，男，1962年10月29日出生，汉族，高中文化，户籍所在地为湖南省长沙市芙蓉区，现常住怀化市鹤城区。因涉嫌犯行贿罪、串通投标罪，于2017年7月18日被怀化市人民检察院决定监视居住，2017年11月2日被逮捕；后经溆浦县人民检察院决定，于2017年12月8日被取保候审。
辩护人李珍珠，上海协力（长沙）律师事务所律师。
辩护人罗健，上海协力（长沙）律师事务所律师。
被告人吴文明行贿、串通投标一案，经湖南省怀化市中级人民法院指定，由本院审判。溆浦县人民检察院以湘溆检公诉刑诉［2018］17号起诉书指控被告人吴文明犯行贿罪、串通投标罪，于2018年1月16日向本院提起公诉。本院依法组成合议庭，于2018年4月19日公开开庭审理了本案。溆浦县人民检察院指派检察员谌洪波出庭支持公诉，被告人吴文明及其辩护人李珍珠、罗健均到庭参加诉讼。本案在审理期间，溆浦县人民检察院以需要补充侦查为由，建议本案延期审理1次。因关联案件未宣判，本院于2018年7月9日裁定中止本案审理，后于2019年7月1日裁定恢复本案审理。本案现已审理终结。
在法庭审理过程中，控辩双方针对公诉机关指控的事实、罪名及相关情节，当庭进行了举证、质证和辩论，被告人作了最后陈述。综合双方争议的焦点及理由，本院评判如下：
一、公诉机关指控被告人吴文明犯行贿罪：
被告人吴文明为谋取不正当利益，给予时任怀化市房产局副局长曾某2以现金60万余和价值人民币28.4284万元的奥迪A4轿车。具体指控事实如下：
（一）2008年，被告人吴文明应时任怀化市房产局副局长，应主管廉租房工作的曾某2之妻欧某的要求，同意欧某的妹夫杨某1挂靠宁乡县朱石桥建筑公司参入以第三建筑有限责任公司怀化分公司名义，一起承揽怀化市城南廉租房建设，并借款60万元作为杨某1承揽怀化市城南廉租房第10栋、11栋房屋的保证金，承诺从今后的工程款中扣除。2009年1月24日，吴文明从宁乡县朱石桥建筑公司在建行43×××13账上转给欧某建行43×××33账上60万。怀化市廉租房城南项目部于2009年9月25日至2011年12月12日共支付给宁乡县朱石桥建筑公司杨某1承建的10栋、11栋工程款，计1290.9511万元，该公司扣除管理费、瓷砖、铝合金等材料款共计184.753345万元后，以转账和支付现金的方式，付给欧某建行62270030200********和杨某1建行62×××80、62×××58账户1106.1978万元。账上没有抵扣60万元借款。
2010年上半年，杨某1同时承揽怀化市城北廉租房项目工程，项目部自2011年1月27日至2014年10月10日，付给吴文明的朱石桥公司工程款922.2782万元，朱石桥公司扣除税费、管理费等费用137.4196万元后，通过本公司在建行尾号1813账户，付给杨某1建行尾号7380账上784.8585万元。账上仍未抵扣欧某借的60万元借款。
1、欧某欠吴文明的60万元借款，吴文明分两次表示送给曾某2，事实如下：
（1）2010年上半年，吴文明看到曾某2与市委领导走的近，认为其被提拔的机会很大，为今后得到曾某2的关照，向曾某2表示要给其一笔钱作为其走动关系的费用。同年5月下旬，城建投退回朱石桥公司300万元城北廉租房招标保证金，其中应退还杨某120万元，吴文明妻子袁某1想将该款作为收回60万中的借款予以抵扣，但吴文明要其支付，并表示60万的借款其自己处理。2010年6月2日，袁某1根据吴文明的安排，从建行30×××08账上转款20万元到欧某指认的杨某1建行43×××76账上。几天后，吴文明告诉曾某2其给杨某1账上转了20万元作为送给其跑关系的费用。之后，曾某2要欧某查银行账确认收到该款。
（2）2011年曾某2任怀化市水务投党委书记兼董事长，吴文明多次向曾某2提出将水务投的工程项目交其做，曾某2表示同意。2012年12月18日城北廉租房项目部付给朱石桥公司89.5005万元，次日，袁某1通过本公司1813账户付给杨某17380账户49.5006万。之后，袁告诉吴文明，自己扣了欧某还欠的40万元债务，吴要袁将40万付给欧某，袁于同日通过原账户付给杨某17380账户40万元。
（二）2012年上半年的一天，已担任怀化水务投党委书记兼董事长的曾某2约吴文明到怀化市香洲广场附近的凡尔赛中西餐厅喝茶，曾某2说想买一台小车，吴文明要曾就买一台奥迪A4车，并表示不用付款，可从其老乡周某1开的4S店拿车，车款可以抵周欠其的借款。并当即打电话把周某1叫到凡尔赛中西餐厅，要周某1把曾某2要买的奥迪车的事情办好，周某1答应并问曾某2什么时候要，曾某2当即表示如果要车时会直接去找周某1。
2013年4月下旬，周某1安排其公司总经理袁红平办理此事，并告诉袁红平其朋友要一台30万左右的奥迪A4车，钱由公司垫付。袁红平便安排旗下的怀化顺捷汽车贸易有限公司的大客户经理杨东豪（杨某2）办理，顺捷公司于2013年4月24日分二次从公司700103088000002179在建行的账户上转给杨东豪建行62×××68账上30.078万元，杨东豪便联系湖南永丰汽车贸易有限公司的周某2，并于同年4月25日至5月4日分三次通过自己账户和朋友曾涛6227003020280188036在建行账户转款29.45万元给周某262×××33建行账户。同时将曾浩伟有关信息材料发送给周某2，周某2收到订金后联系湖南世茂公司，并于同年的4月25日付1万元订金，同年5月4日通过2433账户转湖南世茂汽车配件批发商行（该商行银行流水帐号为空白）27.7429万元，购买一台奥迪车,车辆型号：FVBBCWG,识别码：LFV3A28K9D3036391。同年5月23日，曾浩伟将车提回后，以自己的名字上户，车牌号为：湘N.A91**.该台奥迪A4轿车价值人民币28.4284万元，车款从周某1欠吴文明的债务中抵扣。
公诉机关就上述所控事实，向法庭提交了如下证据：
1、相关书证：
（1）户籍管理机关出具的户籍资料，证明被告人吴文明犯罪时已达到完全刑事责任年龄；
（2）受贿人曾某2相关任职文件：①中国共产党怀化市委员会2007年11月29日怀委干〔2008〕4号文件：同意曾某2同志任市房产管理局党组成员（试用期一年）；②怀化市人民政府2008年3月25日怀政人〔2008〕3号文件：曾某2同志任市房产管理局副局长（试有期一年）；③中国共产党怀化市委组织部2008年12月30日怀组干〔2008〕46号文件：市房产管理局党组成员、副局长曾某2同志试用期已满，转为正式任职；④怀化市人民政府办公室2008年4月28日怀政办函〔2008〕80号文件：市房产局副局长曾某2任市廉租住房建设工作领导小组成员兼领导小组办公室主任；⑤怀化市廉租住房建设工作领导小组文件2008年5月20日怀廉办〔2008〕1号文件：成立市本级廉租房建设工程项目部，曾某2任总经理；⑥怀化市人民政府文件2011年1月28日怀政人〔2011〕1号文件：曾某2同志任市人政府副秘书长、办公室副主任；⑦怀化市人民政府文件2011年12月9日怀政人〔2011〕13号文件：曾某2同志任怀化水务投资有限公司董事长、总经理；
（3）怀化市廉租房工程项目招标中标文件：①湖南省招标投标监管网2009年3月3日怀化市廉租住房建设工程（第二期）信息：推荐中标候选人含：湖南省第三工程有限公司、宁乡县朱石桥建筑工程公司。②《中标通知书》：怀化市城东、城北廉租住房建设工程1标段：城北廉租住房建设项目评标工作结束，确定湖南省第五工程有限公司为中标人；③《建设工程施工合同》：发包人：怀化市廉租住房建设工程项目部，承包人：湖南省第三工程公司，合同订立时间：2008年12月2日；④《建设工程施工合同》：发包人：怀化市廉租住房建设工程项目部，承包人：湖南省第三工程公司，工程内容：二期工程1、2、12、13号楼，合同订立时间：2009年5月4日；⑤《建设工程施工合同》：发包人：怀化市廉租住房建设工程项目部，承包人：湖南省第五工程有限公司，合同订立时间：2010年10月16日；工程内容：城北1－12土建工程项目。证明怀化市廉租房工程项目投标中标情况。
（4）有关银行卡号查账明细：
①湖南省宏邦建设工程有限公司（原宁乡县朱石桥建筑工程公司）账号为43×××13中国建设银行账户《企业活期明细信息》；②中国建设银行卡号为62×××80账户《DCC个人活期明细账查询》明细；③中国建设银行卡号为43×××76账户《DCC个人活期明细账查询》明细；④袁某1账号为30×××08中国建设银行账户《个人活期明细信息》；⑤欧某账号为43×××33中国建设银行账户《个人活期明细信息》；⑥袁某1记录的宁乡朱石桥公司《流水账》账册复印件;⑦怀化市建设项目预付工程款审核及支付资料（施工单位：宁乡县朱石桥建筑工程公司，主要建设内容：10号、11号楼）；⑧怀化市建设项目预付工程款审核及支付资料（施工单位：湖南省第五工程有限公司，主要建设内容：城北7号楼桩基）；⑨廉租住房项目部工程付款明细资料。
（5）为曾某1购买奥迪A4车的有关书证：①2013年5月4日湖南世茂汽车销售服务有限公司0123号记账凭证一份；②2013年5月4日湖南世茂汽车销售服务有限公司开出奥迪A4相关《收据》三张，其中订金10000元，车款274284元，保险3145元，共287429元；③《代付款说明》一份：周某2自愿将购车款287429元用于支付曾某1的购车款；④湖南世茂汽车销售服务有限公司《奥迪轿车用户订单》；⑤《机动车销售统一发票》：购货人：曾某1，销货单位：湖南世茂汽车销售服务有限公司，金额：284284元，时间2013年5月4日；⑥《机动车注册、转移、注销登记、转入申请表》：申请人：曾某1，型号奥迪牌FV7203BBCWG，车辆识别代号：LFV3A28K9D3036391，时间：2013年5月23日。⑦2013年5月《湖南永丰售车明细表》。
（6）《借条》复印件一份，证明周某1于2011年6月1日向吴文明借款人民币伍百万元的事实。
（7）中国建设银行账号为62×××68《个人账户信息》；证明杨某2（杨东豪）收到怀化顺捷公司转账并向周某2转账的事实，与杨某2、周某2的证言相互印证。
（8）中国建设银行账号为62×××34《个人账户信息》；证明周某2收到杨东豪转账及向湖南世茂汽车销售服务有限公司转账的事实，与周某2的证言及其他书证相互印证，证明周某2代为购车的事实。
2、证人证言：
（1）证人欧某（曾某2前妻，怀化市房产局不动产中心副科级干部）的证言，证明：她给吴文明分两次一共借了260万元钱，但在2014年1月份，吴文明已经连本带息都给我还清了。她与妹夫杨某1挂靠吴文明的宁乡朱石桥公司名下承揽了怀化市廉租房项目的部分房屋建设工程，其中的工程款也是通过吴文明的公司转付过来的，但是这些工程款吴文明也都付清了。
在2009年1月份，她以杨某1承揽的廉租房项目房屋建设工程缺少启动资金的名义向吴文明借款60万元，但之后吴文明不要她归还这60万元钱，讲把这60万元送给曾某2了。
2010年6月左右的一天，曾某2回家和她讲，吴文明转了一笔20万元钱到杨某1账上，并讲这20万元钱是送给曾某2的，让她查一下看收到没有。她想起杨某1前几天跟她讲过，袁某1通过银行转账给他转过一笔20万元钱工程款，但是没有转到他们约定的杨某1名下的那张尾数7380建行账户，杨某1当天就将这笔20万元转到了尾数7380建行账户。所以她就在家里电脑上登录她的网上银行，发现杨某1从另一个账户给她掌控的杨某1名下号为7380建行账户转了20万元钱。她确认后就跟曾某2讲，收到吴文明转来的一笔钱，金额是20万元，曾某2知道后也没说什么。这笔20万元钱是吴文明送给曾某2的。
廉租房工程款一般都是转到杨某1名下的那个尾数7380的建设银行账户里，而且这个7380的建设银行账户虽然户主是杨某1，但实际掌控人和使用人都是她。
2012年下半年，她给吴文明讲她还欠吴文明40万元没有归还，要吴文明在合适的时候从该拨付给她和杨某1的工程款把这40万元扣掉，吴文明也答应了，但是一直没有扣。2012年年底的时候，曾某2有一次回家和她讲，吴文明给他送了40万元钱，是转账到杨某1账上的，要她确认一下。当天晚上，她在家里用电脑登录杨某1尾号为7380建行账户的网上银行，发现在2012年12月19日，宁乡朱石桥公司给杨某1先转了一笔49万多元进来，过了几个小时后，又转了一笔40万元进来。她想到曾某2告诉她说吴文明把钱付足了，结合先后两次吴文明说没有扣她的钱一笔20万、一笔40万元，加起来刚好是60万元，也就是刚好抵消之前她以杨某1名义向吴文明借的那笔60万元，同时她也知道这笔60万元就是送给曾某2了，所以没有从工程款中抵扣借款。因为吴文明讲的很清楚，所以她至今也就没有跟吴文明讲过还他那笔60万元借款的事情，同时吴文明也没有讲过这笔60万元借款的事情。
在2010年下半年，曾某1（曾某2的大儿子）跟曾某2讲过多次，让曾某2给他买车。2010年年底的一天，她和曾某2与吴文明聊天，曾某2提到曾某1要买车的事情，吴文明就主动提出，称周某1欠他的钱，到时让曾某2到周某1的4S店买一台奥迪车，并表示车款不用他们付，可以直接抵扣周某1欠他的借款，吴文明还表示这台车就当他送给曾某2的，曾某2同意了。2013年5月份，她看到曾某1有了一台白色奥迪A4轿车，曾某2讲这台车是吴文明帮忙从周某1的店里拿的，车款是抵扣周某1欠吴文明的借款。
（2）证人袁某1（吴文明妻子，湖南宏邦建筑工程有限公司会计）的证言，证明：她在宁乡朱石桥建筑有限公司没有担任具体职务，只是负责给丈夫吴文明帮忙记账和支付相关工程款，同时宁乡朱石桥建筑有限公司的银行账户（尾号1813）也是她保管和使用。
吴文明是以湖南省第三建筑工程公司中标的怀化市城南廉租房项目，第十栋和第十一栋的实际承揽者是杨某1，所有的施工人员和材料购买都是杨某1自己负责。她只是对工程款进行管理，项目部把工程款拨付到宁乡朱石桥公司账户后，她再扣除一定比例的管理费后，把余款再支付给杨某1。
结合本人和宁乡朱石桥建筑有限公司银行账户的银行流水，截止到2014年10月17日，在怀化市城北廉租房项目中第七栋房屋建设工程上，她给杨某1一共支付了714.8571万元工程款，在2014年10月20日，给杨某1支付了最后一笔工程款70.0015万元，共计给杨某1支付了784.8585万元。杨某1通过朱石桥公司承揽城北廉租房项目中第七栋房屋建设、城南廉租房项目第十栋和第十一栋建设工程，工程款已全部付清。
（3）证人杨某1的证言，证明：在怀化市廉租房项目工程按时间启动顺序分城南廉租房、城北廉租房和城东廉租房，在怀化市城南廉租房项目启动前，曾某2和欧某都向吴文明打招呼，让吴文明把宁乡朱石桥公司的资质借给他去参与城南廉租房项目工程的招投标，吴文明答应了。因为他没有资金，所以他找欧某借了几十万元的投标费用，并跟欧某约定，这钱等以后工程进度款来了就还给她，欧某同意了，后来欧某给他转了一笔钱来，他把这笔钱用于投标了。到了2009年上半年，他挂靠的宁乡朱石桥公司顺利中标城南廉租房第十栋、第十一栋房屋建设工程。因为工程启动需要垫付费用，他资金还是不够，就与欧某一起承揽城南廉租房项目工程，约定由欧某管账并拿60%的利润，他管工程，拿40%的利润。他到怀化市建设银行开通了一张建行卡（尾号7380），并开通网上银行查询和转账功能，这张卡由欧某保管，并约定怀化市城南廉租房工程进度款以后就直接拨付到这张建行卡上。在2010年上半年，怀化市城北廉租房项目工程（以下简称城北廉租房）启动了，他和欧某从吴文明处分包了城北廉租房第七栋房屋建设工程，工程款也是打入欧某持有的尾号7380建行卡里，具体工程款也是由欧某来管。
城南廉租房工程款是先由廉租房项目部拨付到宁乡朱石桥公司，宁乡朱石桥公司扣除管理费、税费、瓷砖费等相关费用后，再拨付到欧某持有的尾号7380建行卡上。城北廉租房工程款是由廉租房项目部拨付到湖南省第五工程公司（以下简称五公司），五公司扣除管理费、税费等相关费用后，再拨付到宁乡朱石桥公司，宁乡朱石桥再拨付到欧某持有的尾号7380建行卡上。城南廉租房及城北廉租房项目工程的工程款都已经全部付清楚了。
经辨认杨某1的建行账户为43×××76的银行流水明细：2010年6月2日袁某1通过建行账户为30×××08转20万元钱到账，杨某1证明，这20万元钱是袁某1退还给他和欧某的投标保证金的一部分，这20万元钱袁某1先是转到他尾号0276账户上，他收到后，当天就把这20万元钱转到欧某持有的尾号7380账户去了，并且他还告知了欧某，这20万元是退还的投标保证金。
（4）证人周某1的证言，证明：他曾向吴文明借了500万元现金，后吴文明又为他担保从别人手中借了两笔钱，分别是400万元钱和1300万元钱。2010年，吴文明要他准备一台价值30万元钱的奥迪轿车，用他欠吴文明借款的利息抵扣车款。2013年上半年，他给吴文明准备了一台奥迪A4轿车，这台车他是安排袁某2准备的，车款也是由公司垫付的，这台奥迪A4轿车他按吴文明的要求交给了曾某2。
（5）证人袁某2（怀化市广汽本田4S德元店总经理）的证言，证明：2013年上半年，周某1安排他去联系一台奥迪A4车，价位在30万左右。他安排当时怀化顺捷汽车贸易有限公司的大客户经理杨某2去办理这个事。车是在湖南世茂汽车销售服务有限公司提的车。2013年5月份，车提到了怀化顺捷汽车贸易有限公司，当时是一个叫曾某1的年轻人到公司提的车。
（6）证人杨某2（湖南省德众汽车销售服务股份有限公司溆浦分公司负责人）的证言，证明：2013年4月，顺捷公司总经理袁某2安排他去联系一台白色奥迪A4舒适型轿车。他通过永丰公司的周某2联系到了车子，在2013年5月份左右，他将白色奥迪A4车从长沙提回怀化顺捷公司，并办理好购车手续交袁某2。购车人是曾某1，袁某2提供了他的相关资料，曾某1没有支付车款，车款是顺捷公司付给他的。
（7）证人周某2（湖南永丰汽车贸易有限公司总经理）的证言，证明：曾某1所购车辆就是怀化顺捷公司通过他到湖南世贸汽车销售有限公司购买的那台奥迪A4轿车，他购买了这台奥迪A4轿车以后，怀化顺捷公司再安排人到他公司来提这台奥迪A4轿车。他不认识曾某1，曾某1的名字及资料是怀化顺捷公司提供给他的，他根据怀化顺捷公司的要求去湖南世贸办理的购车手续。他为这台奥迪A4车给湖南世贸公司共计代付了28.7429万元，他是分两笔支付的。并对代付说明复印件进行辨认，认可代付说明上的“周某2”三个字是他本人书写的。
（8）证人曾某1（曾某2的儿子）的证言，证明：车架号为LFV3A28K9D3036391，车牌为湘Ｎ×××**的奥迪车不是他出钱购买，车是他父亲曾某22013年送给他的。他本人到鹤城区池回高速出口附近的车行提的。
（9）证人曾某2的证言，证明：2010年期间，自己正在谋求职务上的升迁，在2010年上半年，吴文明给自己送了20万元钱，作为自己走动关系的开销，钱是付到欧某的账户上，他让欧某去确认后确实收到这20万元，没有要欧某把这20万元退还的意思表示。他到了水务投工作后，吴文明多次要求曾某2给他安排工程项目。在2012年下半年，吴文明联系他，称付了一笔钱到欧某账户上，这笔钱是给曾某2的。曾某2知道后回到家中，要欧某去确认收到了多少钱，欧某确认后告知曾某2收到一笔40万元钱，曾某2没有让欧某去退还这40万元钱。
在2010年年底的时候，他在工地上跟吴文明聊天，提出家里要买一台车，吴文明推荐奥迪A4轿车，让他去周某1的4S店拿车，并表示车款不用他管，直接抵扣周某1欠吴文明的帐，他答应了。2012年7、8月份，因为他的儿子曾某1结婚要一台车，所以他约吴文明在怀化市凡尔赛宫见面，主动提到了那台奥迪A4轿车，吴文明当即把周某1叫到凡尔赛宫茶楼，对周某1讲，要周某1提一台奥迪A4轿车，到时曾某2会直接联系周某1，车款从周某1欠吴文明的钱里面出，三人讲好后就各自离开了。2013年5月份左右，吴文明通知曾某2去周某1的4S店提车，曾某2让曾某1自己去提车，后曾某1把车提回来了。
3、被告人吴文明的供述与辩解，证明：2008年下半年，他所承揽的怀化市城南廉租房土石方平整、房屋建设工程正在施工，时任怀化市廉租房项目部负责人曾某2到他城南廉租房工地上来检查工作。因为他跟曾某2已经认识很多年了，私下关系很好，他跟怀化市一些领导关系又熟，所以曾某2跟他讲想让他与和他关系好的时任怀化市的领导面前讲一下好话，提拔曾某2，他答应了，并承诺可以给曾某2送20万元钱。在2009年1月左右，欧某的妹夫杨某1借了他宁乡朱石桥工程公司的资质承揽了怀化市城南廉租房项目中第十、十一栋的房屋建设工程，杨某1还借用湖南省第五建筑工程有限公司（以下简称五公司）的资质承揽怀化城北廉租房项目工程中第七栋房屋建设工程。欧某以杨某1承揽的廉租房项目房屋建设工程缺少启动资金的名义向吴文明借款60万元。这三栋的房屋建设项目的工程款都是通过宁乡朱石桥工程公司支付的。上述建设工程的工程款已经全部付清了，都付到了杨某1的银行账户上。宁乡朱石桥工程公司在2013年年底就更名为湖南宏邦建设工程有限公司，所以公司账户户名变更为湖南宏邦建设工程有限公司，但是账号没有变。杨某1收受他支付工程款的银行账户就是他经常给欧某支付借款利息的银行账户。
到了2010年上半年，他考虑到曾某2如果被提拔，对他有好处，于是就决定给曾某2送20万元钱。在2010年上半年，欧某、杨某1之前代扣的投标保证金有20万元退回来了，因为欧某在2009年1月份借了他60万元，之前拨付工程款时一直未予抵扣，他妻子袁某1就准备将这笔20万元退还的投标保证金进行抵扣，但他考虑想给曾某2送20万元钱，就要袁某1不要扣，并讲那60万元以后他自己去跟欧某算账。2010年6月2日，他让他妻子袁某1用她自己建行银行账户（尾号8908）给杨某1银行（尾号0737）卡上转了20万元钱。过了一个星期左右，曾某2再次到城南廉租房工地检查时，他给曾某2讲，他往杨某1卡上打了20万元钱，意思就是给曾某2送20万元钱。随后他们就各自离开了。
在2012年下半年的时候，曾某2到怀化市水务投资有限公司担任董事长已经有两年了，还没有给他安排项目工程做。他就想给曾某2送点钱，让曾某2能够给他一些项目工程做。2012年12月份，杨某1有一笔89.5005万元工程款拨付到宁乡朱石桥公司账上，他妻子袁某1认为欧某还欠他40万元钱，就想把这40万元进行抵扣。2012年12月19日，袁某1通过宁乡朱石桥公司建行账户（尾号1813）给杨某1建行账户（尾号7380）转了49.5005万元，给他讲她已经把欧某欠他的40万元抵扣了。他让袁某1不要抵扣，并让袁某1于当天再次通过宁乡朱石桥公司建行账户（尾号1813）给杨某1建行账户（尾号7380）上转了40万元钱。过了一个星期左右，他到曾某2办公室办事，对曾某2讲了此事，钱打在杨某1的银行账上，并讲明这笔钱是给曾某2个人开支的。他是为了让曾某2给他安排工程项目做，才给曾某2送这60万元钱。后来在水务投的高铁南站撇洪排涝项目招投标过程中，曾某2也给他帮了忙，提前告诉了他相关招投标条件，高铁南站项目工程虽然最后实际由陈某一个人在做，但后来陈某还是给了他150万元的补偿，在这一点上他还是很感谢曾某2的。
曾某2、欧某两个人都没有跟他提过这60万元钱，他也正好想给曾某2送钱，所以他才一直没有要他们归还这60万元钱。而且在2012年年底，他还跟欧某明确讲过，借他的60万元钱不用还了，欧某也没有多讲什么。
2010年年底，曾某2确定被提拔为怀化市政府任副秘书长，仍兼任着怀化市房产局副局长和廉租房项目部负责人。一天，他陪同曾某2和欧某在怀化市城北廉租房工地上检查完工程进度和工程质量后，欧某讲家里打算买一台价位在30万元左右的小轿车。他对曾某2、欧某讲，如果曾某2、欧某要买奥迪A4车，可以到周某1那里提车，车款从周某1欠他的借款中抵扣，欧某表示同意，曾某2没吭声，他当着他们的面，给周某1打电话，称曾某2家里需要一台小排量的奥迪A4车，价格在30万元左右，让周某1把事情办好，车款就抵扣周某1欠他的借款。周某1答应了，他就让曾某2和欧某直接与周某1联系。2012年上半年左右，曾某2约他到怀化市香洲广场附近的凡尔赛宫茶楼见面，曾某2又讲到了奥迪车的事情，他马上把周某1也叫到凡尔赛宫茶楼，让周某1把曾某2那台奥迪车的事情办好，周某1当场就答应了，说一定会办好。2013年下半年的一天，他碰到周某1，周某1对他说给曾某2送奥迪车的事情办好了。
公诉机关认为，被告人吴文明为谋取不正当利益，给予国家工作人员以财物的，其行为构成行贿罪，提请本院依照《中华人民共和国刑法》第三百八十九条第一款之规定对被告人定罪处罚。
被告人吴文明对公诉机关指控其犯行贿罪无异议。
辩护人罗健对公诉机关指控被告人吴文明犯行贿罪的罪名无异议，辩称：吴文明给曾某2送奥迪车和20万元钱属实，但其在送财物时没有具体的请托事项，亦未谋取不正当利益，因此，上述财物不应认定为行贿罪的犯罪金额。
本院认为，公诉机关指控被告人吴文明犯行贿罪的证据来源合法，证明内容客观公正，可以形成完整的证据锁链，应作为定案证据予以采信。公诉机关指控被告人吴文明犯行贿罪的事实清楚，证据确实充分，本院确认如下事实：
被告人吴文明原系湖南省宏邦建筑工程有限公司（原宁乡朱石桥建筑工程有限公司）股东兼经理，后为湖南省第三建筑工程有限公司怀化分公司项目负责人，常年在怀化承接建筑工程项目建设。
2008年4月，怀化市人民政府设立了怀化市廉租房建设工作领导小组，后又于5月成立了城区廉租房建设工程项目部，负责项目建设工程的组织实施和日常管理，由时任怀化市房产局副局长曾某2任经理。
2010年至2013年，被告人吴文明为谋取不正当利益，给予曾某2以现金60万余和价值人民币28.4284万元的奥迪A4轿车。具体事实如下：
（一）2008年，被告人吴文明应曾某2之妻欧某的要求，同意欧某的妹夫杨某1挂靠宁乡县朱石桥建筑公司，以湖南省第三建筑有限责任公司怀化分公司的名义一起承揽怀化市城南廉租房建设，同时，欧某还向吴文明借款60万元，用于杨某1承揽怀化市城南廉租房第10栋、11栋房屋的保证金。双方约定该款从工程款里抵扣。
2010年上半年，被告人吴文明与杨某1又承揽了怀化市城北廉租房建设项目。此后，城区廉租房建设工程项目部多次将上述两项工程的工程款支付给宁乡朱石桥建筑工程有限公司，吴文明在扣除了税费、管理费等费用后将工程款支付给杨某1，均未抵扣欧某的借款，而是分两次送给了曾某2：
①2010年上半年，被告人吴文明见曾某2与市委领导走的近，认为其被提拔的机会很大，为今后得到曾的关照，向曾提出要给其一笔钱作为其走动关系的费用。同年5月下旬，怀化市城建投退回朱石桥公司300万元城北廉租房招标保证金，其中应退还杨某120万元，吴文明妻子袁某1想将该款作为收回60万中的借款予以抵扣，但吴文明要其支付，并表示60万的借款其自己处理。2010年6月2日，袁某1根据吴文明的安排，从建行转款20万元到欧某指定的杨某1建行账户上。几天后，吴文明告诉曾某2其给杨某1账上转了20万元作为送给其跑关系的费用。之后，曾某2要欧某查银行账户，确认收到该款。
②2011年12月，曾某2任怀化水务投资集团有限公司（以下简称“水务投”）总经理兼董事长，吴文明多次向曾提出将水务投的工程项目交其做，曾予以应允。2012年12月18日，城北廉租房项目部付给朱石桥公司89.5005万元，次日，袁某1通过本公司账户付给杨某1工程款49.5006万，并告诉吴文明，自己扣了欧某还仍欠的40万元债务，吴文明要袁某1将40万付给欧某。袁某1于同日通过原账户付给杨某1账户40万元。不久，被告人吴文明将该事告知了曾某2，曾某2并未表示反对。
（二）2012年上半年的一天，已担任怀化水务投总经理兼董事长的曾某2约吴文明到怀化市香洲广场附近的凡尔赛中西餐厅喝茶，曾某2表示想买一辆小车，吴文明提出让曾某2到其老乡周某1开的4S店拿一台奥迪A4车，车款不用曾某2付，从周某1欠吴文明的借款中抵扣。随即，吴文明打电话把周某1叫到凡尔赛中西餐厅，让周某1把曾某2要买奥迪车的事情办好，并说明车款从周某1欠吴文明的债务中抵扣，周某1表示同意。于是，曾某2告诉周某1其儿子曾浩伟会去与周某1联系。
2013年4月下旬，周某1以其朋友要买一台30万左右的奥迪A4车为由，让公司总经理袁红平办理此事，并表明购车款由公司垫付。袁红平便安排旗下的怀化顺捷汽车贸易有限公司的大客户经理杨东豪（杨某2）办理，后怀化顺捷汽车贸易有限公司在湖南世茂汽车配件批发商行购买了一辆价值人民币28.4284万元的奥迪A4轿车。同年5月23日，曾浩伟将车提回，后以自己的名字上户。
2014年2月上旬的一天，曾某2把被告人吴文明叫到其水务投的办公室，向吴文明和陈某（另案处理）介绍了水务投所要招标的沪昆客专怀化南站区域撇洪排涝项目工程的情况，告知二人该工程分两个标段，并把主管该项目的副总经理邹明强介绍给吴文明和陈某认识，要求邹明强关照二人。后被告人吴文明参与该工程的投标但未中标，陈某中标后，不愿把该工程分给吴文明做，在曾某2的协调下，陈某给了吴文明现金100万元，并承诺将其入股吴文明的怀化市城东廉租房项目的50万元股本金也送给吴文明。
另查明，曾某2因犯受贿罪、滥用职权罪，于2019年5月31日被湖南省洪江人民法院判处有期徒刑，有（2018）湘1281刑初175号刑事判决书在卷佐证。
控辩双方争议焦点是：被告人吴文明送给曾某2的20万元及奥迪A4轿车应否计入行贿犯罪金额。经查，被告人吴文明给曾某2送20万元钱及奥迪A4轿车的事实客观存在，辩护人认为被告人在送财物时没有具体的请托事项，亦未谋取不正当利益，上述财物不应认定为行贿犯罪的涉案金额。
本院认为：根据《中华人民共和国刑法》第三百八十九条规定：“为谋取不正当利益，给予国家工作人员以财物的，是行贿罪。在经济往来中，违反国家规定，给予国家工作人员以财物，数额较大的，或者违反国家规定，给予国家工作人员以各种名义的回扣、手续费的，以行贿论处。因被勒索给予国家工作人员以财物，没有获得不正当利益的，不是行贿”。依照《最高人民法院、最高人民检察院关于办理行贿刑事案件具体应用法律若干问题的解释》（下称《解释》）第十二条规定，“行贿犯罪中的‘谋取不正当利益’，是指行贿人谋取的利益违反法律、法规、规章、政策规定，或者要求国家工作人员违反法律、法规、规章、政策和行业规范的规定，为自己提供帮助或者方便条件。违背公平、公正原则，在经济、组织人事管理等活动中，谋取竞争优势的，应当认定为‘谋取不正当利益’。”因此，查明被告人吴文明有无“谋取不正当利益”就成为案件查明重点。
所谓“正当利益”，不仅要求该利益是处于竞争性活动中的已确定的利益，还要求该种利益不违背各种成文或者不成文的社会行为规则，否则该种利益就是《解释》第十二条所指的“不正当利益”。被告人吴文明对其行贿犯罪的供述一直稳定，其供述给曾某2送财物的目的是想让曾某2通过职务便利给予他工程方面的照顾，而曾某2在收到吴文明财物后，在怀化市高铁南站撇洪排涝项目工程的招投标过程中亦确实给予了吴文明便利，使得被告人在招标公告发布前就了解到该工程的具体情况和招标要求，这样，吴文明在其他同样有投标资格的平等主体中谋取了竞争优势，先行开始联系有资质的公司，为项目投标做准备。该行为属“违背公平、公正原则，在经济活动中，谋取竞争优势”，是“谋取不正当利益”。因此被告人吴文明向曾某2送20万元钱和一辆奥迪A4轿车的行为符合行贿犯罪的构成要件，应计为涉案金额。故对辩护人所提的该项辩护意见本院不予采纳。
二、公诉机关指控被告人吴文明犯串通投标罪
2014年至2017年，被告人吴文明在怀化市高铁南站撇洪排涝项目工程上，与陈某（另案处理）一起在招投标过程中，采取串通报价的方式，致使陈某得到该工程，事后被告人吴文明获得150万元补偿费及被免除了300万元债务；被告人吴文明在怀化市篮球综合馆项目工程上，与贺铁建、李某1、李某2等在招投标过程中，采取串通报价的方式对该项目工程进行围标，事后从中标人刘某处得到补偿费125万元。具体指控犯罪事实如下：
（一）被告人吴文明和陈某串标怀化市高铁南站撇洪排涝项目工程。
2013年下半年，吴文明知道怀化市高铁南站有个项目工程即将申报下来，但其不知道是怀化市交通建设投资有限公司还是怀化市水务投资有限公司作为业主单位，便多次跟曾某2讲，希望曾某2能安排工程项目给吴文明做，曾某2答应了。在2014年2月上旬，曾某2把吴文明叫到其水务投的办公室，讲到水务投有个撇洪排涝工程，该工程分两个标段，正好陈某也来了曾某2办公室，曾某2对吴文明和陈某讲了下撇洪排涝项目工程的情况后，把主管该项目的副总经理邹明强介绍给吴文明和陈某认识，并要求邹明强关照二人。吴文明和陈某从水务投办公室出来后，二人约定，由陈某为主去联系公司，费用二人分摊，项目中标后二人一起承揽。接着，陈某联系了水总水电建设有限公司公司（以下简称水总公司）和华纬水电工程公司（以下简称华纬公司）等四家公司，吴文明通过汤某联系了中格建筑集团有限公司（以下简称中格公司），在投标报价阶段，吴文明吩咐汤某，把中格公司的投标报价配合陈某的水总公司和华纬公司去投标，最后陈某联系的水总公司和华纬公司中标了撇洪排涝项目的两个标段。陈某中标后，吴文明找陈某要求承揽一部分工程，但陈某违反约定，不愿意把撇洪排涝工程分给吴文明去做，最后，陈某给了吴文明100万元现金，并承诺曾经入股吴文明的怀化市城东廉租房项目的50万元股本金也送给了吴文明，同时还免除了吴文明欠他的300万元钱，吴文明答应了。
（二）被告人吴文明和贺某等人串标怀化市篮球综合馆工程，非法获利125万元。
2017年2月份，怀化市篮球综合馆招标公司在网上发布，吴文明了解招标公告后，便联系公司，最后只联系到郴州第二建筑工程公司等7家公司。吴文明了解到湖南省第五、六工程有限公司等资质好的大公司都被刘某借走了，便与刘某谈判，希望刘某放弃篮球综合馆项目，把湖南省第五、六工程有限公司等其他公司的资质让给吴文明，刘某拒绝了。吴文明便与贺某、李某1、李某2等人联合起来对抗刘某，通过统一降低报价拉低工程总造价的方式来中标，但最后还是刘某的湖南省第六工程有限公司中标。贺某不甘心，联同吴文明把刘某围标的情况举报至怀化市纪委。刘某为了平息贺某、吴文明告状的事情的影响，早日拿到中标通知书，通过杨某3的协调，给予吴文明、贺某等人一共260万元的补偿费用，其中吴文明得到125万元，贺某、李某1、李某2等人拿到135万元。
公诉机关就上述所控事实向法庭提交了如下证据：
1、相关书证：怀化市高铁南站撇洪排涝招投标相关文件，证明水总公司中标撇洪排涝一标段工程；华纬公司中标撇洪排涝二标段工程；以及投标报名的公司各自的投标报价和降低比率。
2、证人证言：
（1）证人陈某的证言，证明：陈某在怀化市高铁南站撇洪排涝项目招标公告发布前就从曾某2处了解到该工程的具体情况，并且还通过邹明强去联系了水总公司和华纬等公司。在招投标报名结束后，吴文明给陈某打电话，讲几家资质好的公司已经被陈某联系去了，吴文明只拿到一两家公司，吴文明想和他一起做。当时陈某已经拿到了湖南省内水利资质最好的四家公司，这四家公司的投标报价也都是由自己决定的，只要不出意外，他肯定中标，他不可能想和别人一起做，所以他就拒绝了吴文明。开标后，他找的两家公司中标，吴文明没有中标，吴文明就要陈某给他一点补偿，否则就去告状，举报陈某串标。陈某没有答应，后来吴文明就去找曾某2，曾某2为了息事宁人，就要求陈某给吴文明补偿100万元现金，他最终答应了并通过银行转账给了吴文明100万元。
（2）证人汤某（中格建设集团有限公司项目经理）的证言，证明：2014年春节后，吴文明给他说怀化水务投有个水利工程，招标公告已经挂网了，吴文明想参与投标并承揽这个工程，希望他去帮吴文明联系几家公司参与投标报名，当时他挂靠在中格公司，经中格公司董事长同意，就借用了中格公司资质，公司要求借用投标资质的费用为20万，吴文明同意了，就给他转账10万元，并让他先垫付10万元交给中格公司（后吴文明将该款还给了汤某）。吴文明希望他多找几家公司，他当时给中格公司董事长刘包干提出此事，刘包干当着他的面给其他公司打了几个电话，得知其他水利公司的资质都被人借走用于撇洪排涝工程项目了，他与其他公司不熟，就没有再帮吴文明联系其他水利公司了。中格公司的投标保证金及投标所有费用都是吴文明出的，投标报价也是吴文明定下的，汤某按照吴文明的意思填写了投标报价，由中格公司工作人员准备投标资料。吴文明给的投标报价金额在综合指导价的基础上降低了不超过2%的比率，最后是陈某的公司中标。
（3）证人刘某（怀化市建筑包工头）的证言，证明：在怀化市篮球综合馆项目招投标期间，吴文明希望刘某退出该项目的招投标，把刘某的湖南省第六建筑工程公司的资质让给吴文明，但刘某拒绝了。开标后，刘某与湖南省第六建筑工程公司合伙中标了怀化市篮球综合馆工程，但因为吴文明等一些人向怀化市纪委告状，称刘某在该项目招投标过程中串通投标，使得刘某一直拿不到中标通知书。最后在杨某3的协调下，刘某共给了杨某3260万元，具体吴文明等人是怎么分配的刘某不知情。吴文明等人拿到钱后没有再告状，刘某才拿到中标通知书。
（4）证人贺某与李某1、李某2（两兄弟）的证言，均证明：在怀化市篮球综合馆项目招投标前，贺某、李某1、李某2三人合伙挂靠了湖南教建集团有限公司对项目进行投标，刘某挂靠了湖南省第六建筑工程公司等几家公司对该项目进行投标，后刘某中标。在投标过程中，贺某等人得知吴文明也对该项目进行了投标，但没有中标。开标后，贺某、李某1、李某2与吴文明等人不服气，认为刘某有围标行为，双方遂决定联合起来对抗刘某，将刘某围标的事情告状至怀化市纪委。为了平息告状一事，后刘某通过杨某3协调，答应给吴文明、贺某、李某1、李某2等人补偿260万元钱，前提是必须等刘某拿到中标通知书以后，这260万元才能给贺某、吴文明等人。吴文明等人同意了。后吴文明分得了125万元补偿费用，贺某等人分得了135万元的补偿费用。
贺某还证明，他所掌握的公司原打算在控制价下浮8%的报价去投标，后为了拉低平均价，使贺某掌握的教建公司报价能多加分，也为了使刘某掌控的六家公司报价多扣分，即便刘某中标，利润也会低一点，所以他才决定在控制价的基础上下浮13%左右的报价去投标。该事实得到证人李某1证言的证明。
（5）证人杨某3的证言，证明：李某1联系杨某3，希望杨某3出面协调一下刘某与吴文明、贺某等人的矛盾，因为刘某中标怀化市篮球综合管项目工程，吴文明、贺某等人没用中标，就把刘某围标的事情告状至怀化市纪委，李某1希望刘某能给点补偿，希望杨某3出面协调，杨某3答应了。最后在杨某3的协调下，刘某共计给了李某1等人补偿费用260万元，其中吴文明125万元，贺某、李某1、李某2等人135万元。
3、被告人吴文明的供述与辩解：在2014年2月份，曾某2把吴文明叫到水务投办公室，陈某也来到曾某2的办公室，曾某2安排吴文明和陈某去承揽撇洪排涝工程，并把主管该项目的副总经理邹明强介绍给二人认识，在撇洪排涝项目招标公告为挂靠之前，吴文明和陈某便通过邹明强知道了招标的具体条件和工程要求。之后吴文明和陈某分别去联系有资质的公司，陈某联系了水总、华纬等公司，吴文明通过汤某联系了中格公司，在陈某保证中标后会给吴文明工程来做的前提下，吴文明要求汤某联系中格公司去配合陈某的公司去投标报价，后陈某所联系的水总公司和华纬公司中标了撇洪排涝项目两个标段。最后，陈某给予吴文明共计450多万元费用（其中100万元是现金、50万元是股本金、300万元左右的债务）作为吴文明不承揽撇洪排涝项目的补偿，吴文明答应了。
在2016年下半年，吴文明知道怀化市体育中心有个篮球综合馆工程，快要网上发布招标公告了，便提前联系了湖南建设工程集团有限公司，准备挂靠在其下属第二、三、五公司的资质去参与招投标，此外还通过张家军、何浪平等人联系了郴州第二建筑工程有限公司等七家公司欲参与投标报名。2017年1月份，怀化市篮球综合馆招标公告网上发布了，但吴文明联系的湖南建工集团下属第二、三、五子公司的资质被刘某借走，吴文明只能以郴州第二建筑工程有限公司去投标报名，期间，吴文明与刘某协商，希望刘某放弃篮球综合项目，但刘某决绝了。正好贺某、李某1、李某2等人也在参与这个项目工程的围标，吴文明便与贺某等人一起商议投标报价，通过计算，贺某的教建集团公司作为脱标降低报价来配合吴文明的郴州二建公司，但最后刘某挂靠的湖南省第六工程公司中标。贺某不甘心，便与吴文明一起把刘某围标的情况告状至怀化市纪委，事后通过杨某3的协调，吴文明拿到125万元补偿费，贺某等人拿到135万元补偿费，最后刘某顺利拿到中标通知书。
公诉机关认为，被告人吴文明违反招投标法律规定，互相串通投标报价，其行为构成串通投标罪。提请本院依照《中华人民共和国刑法》第二百二十三条第一款、第六十九条第一款之规定对被告人定罪处罚。
被告人吴文明辩称其并未串通投标，不构成串通投标罪。
辩护人罗健辩称：1、在怀化市高铁南站撇洪排涝工程中，吴文明与陈某分别组织了不同单位去竞标，吴文明目的是中标工程的一个标段，二人是竞争关系，吴文明所联系的“中格公司”在投标前已放弃投标，而不是降价围标，且陈某中标后亦未邀请吴文明一起施工，因此，二人不存在串标行为；与陈某串通投标的事实仅有被告人吴文明的供述，没有其他证据予以证明，吴文明的供述是孤证，不应作为定案证据予以采信。因此，吴文明的行为不构成串通投标罪；2、在怀化市篮球综合馆工程中被告人吴文明虽获利125万元，但该款是在他人中标后获得的，是补偿款，不是串标行为带来的利益，没有证据显示吴文明在投标过程中采取了非法手段获取该财物，故不应当认定为串通投标的违法所得，故其行为不构成串通投标罪；3、被告人吴文明有自首情节，且能积极退赃，建议法院对被告人免予刑事处罚。
辩护人李珍珠辩称：串通投标是积极的“作为”行为，没有中标不是围标的必然结果。公诉机关指控吴文明在两项工程招投标过程中有串标行为，该指控不成立：1、在怀化市高铁南站撇洪排涝工程中，吴文明没有与陈某串通投标的行为，虽获得了陈某给付的100万元现金，但该款不是串通投标的违法所得，而是陈某在曾某2的劝说下，自愿补偿给吴文明的，而曾某2的劝说并非利用职务的便利，因此，吴文明在该项目实施过程中不构成串通投标罪；2、在怀化市篮球综合馆工程招投标过程中，吴文明也想中标，其与刘某没有串通投标，他与李某1等人举报刘某是合法行为，刘某与李某1、吴文明等人通过公平协商，给付了吴文明125万元，该款不是串通投标的违法所得，不是串通投标所获得的利益，因此，吴文明在该项目的实施过程中不构成串通投标罪。
根据现有证据，本院对公诉机关所指控的事实作如下评判：
（一）被告人吴文明在怀化市高铁南站撇洪排涝项目工程中是否构成串通投标罪。
经审理查明：2013年下半年，吴文明得知怀化市高铁南站有个项目工程即将申报下来，但不知是由怀化市交通建设投资有限公司还是由怀化水务投资集团有限公司作为业主单位负责招标，便多次联系曾某2，希望曾某2能安排工程项目给他做，得到曾某2的应允。2014年2月上旬过春节前，曾某2把吴文明叫到其水务投的办公室，告知其怀化市高铁南站撇洪排涝项目工程将分两个标段由水务投负责对外招标，招标公告在春节后发布。此时，陈某也来了曾某2的办公室，曾某2又再次对吴文明和陈某介绍了工程情况，并把主管该项目的副总经理邹明强介绍给吴文明和陈某认识，要求邹明强关照二人。离开曾某2的办公室后，吴文明和陈某便分别联系了不同的有资质的公司为此次项目投标做准备。陈某联系了湖南水总水电建设有限公司公司（以下简称水总公司）和湖南华纬水电工程公司（以下简称华纬公司）等四家公司，吴文明通过汤某联系了中格建筑集团有限公司（以下简称中格公司）。后该项目的两个标段由陈某联系的水总公司和华纬公司中标。陈某中标后，吴文明找到陈某，要求承揽一部分工程，遭到陈某的拒绝。后在曾某2的协调下，陈某给了吴文明100万元现金，并承诺将其入股吴文明的怀化市城东廉租房项目的50万元股本金也送给吴文明，同时还免除了吴文明欠他的300万元借款。
经查，被告人吴文明与陈某在怀化市高铁南站撇洪排涝项目工程招标过程中分别组织、挂靠不同公司竞标的事实客观存在，二人在投标过程中有无串通投标报价的行为是认定被告人吴文明是否构成犯罪需查明的重点，亦是本案争议焦点。根据《中华人民共和国招标投标法实施条例》（下称《条例》）第三十九条第二款规定：“有下列情形之一的，属于投标人相互串通投标：（一）投标人之间协商投标报价等投标文件的实质性内容；（二）投标人之间约定中标人；（三）投标人之间约定部分投标人放弃投标或者中标；（四）属于同一集团、协会、商会等组织成员的投标人按照该组织要求协同投标；（五）投标人之间为谋取中标或者排斥特定投标人而采取的其他联合行动。”
《条例》第四十条规定：“有下列情形之一的，视为投标人相互串通投标：（一）不同投标人的投标文件由同一单位或者个人编制；（二）不同投标人委托同一单位或者个人办理投标事宜；（三）不同投标人的投标文件载明的项目管理成员为同一人；（四）不同投标人的投标文件异常一致或者投标报价呈规律性差异；（五）不同投标人的投标文件相互混装；（六）不同投标人的投标保证金从同一单位或者个人的账户转出。”
本院认为，根据现已查明的证据：①被告人吴文明只联系到中格公司，该公司参与项目投标的保证金及投标所有费用都是由吴文明个人承担，而非与其他投标人共同出资，投标文件亦由中格公司负责编制；②吴文明与陈某协商投标报价的事实只有被告人吴文明的供述予以证明，证人陈某对此予以否认，证人汤某证明其是听从吴文明的安排联系公司投标报价，并非是听从陈某的安排报价。根据《中华人民共和国刑事诉讼法》第五十三条规定：“只有被告人供述，没有其他证据的，不能认定被告人有罪和处以刑罚”，故证明被告人与他人协商投标报价事实的证据没有达到“确实、充分”的证明标准，对该事实本院不予以认定。被告人吴文明在投标过程中既无法律规定的“属于投标人相互串通投标”的情形，亦无“视为投标人相互串通投标”的情形，公诉机关指控被告人吴文明在该项目中串通投标的事实不清，证据不足，本院不予确认。被告人及辩护人辩称吴文明在此项工程中不构成串通投标罪的理由正当，本院予以采纳。
（二）被告人吴文明在怀化市篮球综合馆项目工程中是否构成串通投标罪。
经审理查明：2017年2月份，怀化市篮球综合馆招标公告在网上发布，被告人吴文明为了在该工程中中标，四处联系有资质的建筑公司，当吴文明了解到湖南省第五、六工程有限公司等资质好的大公司都被刘某借走后，便与刘某联系，希望刘某放弃该项目的投标，把刘某所联系好的资质好的公司转借给吴文明，遭到刘某的拒绝。后吴文明只联系了郴州第二建筑工程公司对项目进行投标。与此同时，贺某、李某1、李某2三人合伙亦挂靠了湖南教建集团有限公司对项目进行投标，但项目最终确定由刘某所挂靠的湖南省第六工程有限公司为中标候选人。在中标候选人公示期间，被告人吴文明与贺某等人不甘心，认为刘某围标，遂联合将刘某举报至怀化市纪委，致使刘某一直拿不到中标通知书。刘某为了平息贺某、吴文明等人告状所带来的不利影响，早日拿到中标通知书，通过杨某3的协调，同意给吴文明、贺某等人共支付260万元的补偿费用。吴文明等人在得到承诺后未再坚持举报，使得刘某顺利拿到了中标通知书。随后，刘某将260万元支付给吴文明等人，吴文明从中分得125万元，贺某、李某1、李某2等人分得135万元。
经查，被告人吴文明与贺某等人在刘某被确定为中标候选人后联合向纪委告状，后获得刘某260万元的“补偿款”的事实属实，对该事实，辩护人辩称被告人吴文明虽获利125万元，但该款是在他人中标后获得的，是补偿款，不是串标行为带来的利益，没有证据显示吴文明在投标过程中采取了非法手段获取该财物，不应认定为串通投标的违法所得，其行为不构成串通投标罪。
根据《条例》第五十四条规定“依法必须进行招标的项目，招标人应当自收到评标报告之日起3日内公示中标候选人，公示期不得少于3日。投标人或者其他利害关系人对依法必须进行招标的项目的评标结果有异议的，应当在中标候选人公示期间提出。招标人应当自收到异议之日起3日内作出答复；作出答复前，应当暂停招标投标活动”。
《条例》第五十五条规定“国有资金占控股或者主导地位的依法必须进行招标的项目，招标人应当确定排名第一的中标候选人为中标人。排名第一的中标候选人放弃中标、因不可抗力不能履行合同、不按照招标文件要求提交履约保证金，或者被查实存在影响中标结果的违法行为等情形，不符合中标条件的，招标人可以按照评标委员会提出的中标候选人名单排序依次确定其他中标候选人为中标人，也可以重新招标。”
上述法规体现，《条例》对招投标过程中的投标行为、中标程序均已进行了规范，还对在招投标过程中发生的异议作出了“投诉与处理”的要求，目的是为了规范招投标活动，保障该活动依法依规进行，即投标活动必须依照《条例》规范进行，不应使招投标的投诉行为成为个人敛财的工具。
本院认为，根据《条例》规定，中标候选人若被查实存在影响中标结果的违法行为，不符合中标条件的，招标人可以重新确定其他中标候选人为中标人，也可以重新招标。具体到本案，在怀化市篮球综合馆项目招投标工程中标候选人公示期间，刘某在他人告状的情况下，能否顺利取得中标通知书尚不确定，此时招投标活动处于暂停阶段，并未结束。被告人吴文明与其他投标人贺某、李某1、李某2等人因未中标，联合采取“告状”的手段共同排挤投标人刘某，目的是为了阻止刘某取得中标通知书，该行为符合《条例》第三十九条第（五）项之规定，即“投标人之间为谋取中标或者排斥特定投标人而采取的其他联合行动”。后被告人吴文明等人在答应收取刘某给付的补偿费后才未坚持继续“告状”，原中标候选人才顺利取得中标通知书，投标活动才得以完成。由于被告人吴文明因参与“告状”而获得的补偿费用并非是投标过程中所必须产生的合法费用，因此该款属于违法所得。依据相关规定，串通投标后违法所得在十万元以上的，属于情节严重，应予以立案。被告人吴文明的行为符合串通投标罪的构成要件，应当以串通投标罪对被告人定罪处罚。被告人及辩护人辩称吴文明不构成串通投标罪的意见理由不成立，本院不予采纳。
另查明，溆浦县人民检察院于2017年9月28日暂扣了被告人吴文明违法所得200万元；2017年9月29日暂扣了被告人吴文明违法所得75万元。上述违法所得系吴文明与陈某在怀化市高铁南站撇洪排涝项目招投标过程中进行围标、串标，非法获利150万元；吴文明与贺某、李某1、李某2等人在怀化市篮球综合馆项目招投标过程中从投标人刘某处非法获利125万元。该事实有溆浦县人民检察院出具的湖南省非税收入缴纳单2张、侦查人员出具的情况说明2份在卷佐证。
综上所述，本院认为：被告人吴文明为谋取不正当利益，给予国家工作人员以财物，价值达88万余元，其行为构成行贿罪；被告人吴文明还违反招投标法律规定，在怀化市篮球综合馆项目招投标过程中排斥特定投标人而采取联合行动，损害投标人利益，情节严重，其行为构成串通投标罪。公诉机关指控被告人吴文明的罪名成立，本院予以确认。
被告人吴文明行贿行为发生在2015年11月1日《中华人民共和国刑法修正案（九）》实施之前，根据“从旧兼从轻”的原则，对其行贿犯罪的处罚应当适用1997年修订的《中华人民共和国刑法》相关规定。
被告人吴文明犯二罪，应数罪并罚。案发后，被告人吴文明在接到办案机关电话传唤后到案，如实供述侦查机关尚未掌握的行贿及串通投标犯罪事实，可认定为自首，依法可以从轻处罚。辩护人要求对被告人从轻处罚的意见本院予以采纳，但建议对被告人免予刑事处罚的意见理由不当，本院不予采纳。据此，依照1997年修订的《中华人民共和国刑法》第三百八十九条第一款、第三百九十条第一款、《中华人民共和国刑法》第十二条、第二百二十三条第一款、第六十七条第一款、第六十九条第一款、第五十二条、第五十三条第一款、第六十四条和《最高人民法院最高人民检察院关于办理贪污贿赂刑事案件适用法律若干问题的解释》第七条第一款、《最高人民法院、最高人民检察院关于办理行贿刑事案件具体应用法律若干问题的解释》第十二条之规定，经本院审判委员会讨论决定，判决如下：
一、被告人吴文明犯行贿罪，判处有期徒刑三年；犯串通投标罪，判处有期徒刑六个月，并处罚金人民币三十万元，决定执行有期徒刑三年，并处罚金人民币三十万元；
（刑期从判决确定之日起计算。判决执行以前先行羁押的，羁押一日折抵刑期一日。罚金限在判决生效后十日内缴纳。）
二、对溆浦县人民检察院暂扣被告人吴文明的非法所得人民币一百二十五万元予以追缴，由原扣押机关上缴国库；其他暂扣款由原扣押机关依法处理。
如不服本判决，可在接到判决书的第二日起十日内，通过本院或者直接向湖南省怀化市中级人民法院提出上诉。书面上诉的，应当提交上诉状正本一份，副本二份。
审　判　长　　彭　烨
人民陪审员　　谌贻求
人民陪审员　　肖时文
二〇一九年七月十一日
代理书记员　　覃　嘉


欧阳梦婷受贿一审刑事判决书
受贿		发布日期：2020-03-24	浏览：74次	
   
湖南省溆浦县人民法院
刑 事 判 决 书
（2018）湘1224刑初64号
公诉机关湖南省溆浦县人民检察院。
被告人欧阳梦婷，女，1969年7月23日出生，汉族，大学本科，怀化市不动产登记中心原工作人员，湖南省鹤城区人，住湖南省怀化市鹤城区天龙御园**；因涉嫌犯受贿罪于2017年11月24日被指定居所监视居住，2017年12月6日被逮捕，2017年12月29日被变更为取保候审。
辩护人关山林，湖南纲维（怀化）律师事务所律师。
被告人欧阳梦婷受贿一案，经湖南省怀化市中级人民法院指定由溆浦县人民法院审判。溆浦县人民检察院以湘溆检公诉刑诉［2018］68号起诉书指控被告人欧阳梦婷犯受贿罪，于2018年3月1日向本院提起公诉。本院依法组成合议庭，于2018年5月10日公开开庭对本案进行了审理。溆浦县人民检察院指派检察员夏丽萍出庭支持公诉，被告人欧阳梦婷及其辩护人关山林到庭参加诉讼。本案审理期间，溆浦县人民检察院以补充侦查为由建议本院延期审理1次。因发现关联案件未宣判，影响本案的裁判，本院于2018年7月31日裁定中止审理。本院于2019年7月1日裁定恢复审理。现已审理终结。
溆浦县人民检察院指控：1、湖南创迪工程管理咨询有限公司怀化分公司负责人吴某2为感谢时任怀化市廉租住房建设工程项目部工程科科长的被告人欧阳梦婷帮助其承揽到怀化市城北、城东廉租房招投标代理业务，于2010年6月1日和2011年5月16日分两次转账给欧阳梦婷持有的户名为杨某的建设银行卡62×××80共计人民币13.2万元。
2、被告人欧阳梦婷的丈夫曾红卫（另案处理）原系怀化市水务投资集团有限公司董事长，陈某（另案处理）为感谢曾红卫帮助其承揽到沪昆客专怀化南站区域撇洪防涝工程，陈某分两次通过被告人欧阳梦婷分别于2014年10月送给曾红卫人民币60万元，于2015年1月份送给曾红卫人民币40万元。2016年4月，原怀化市委书记李亿龙被湖南省纪委“双规”，被告人欧阳梦婷与曾红卫二人退还陈某该100万元。
3、被告人欧阳梦婷的丈夫曾红卫（另案处理）原系怀化市水务投资集团有限公司董事长，陈某（另案处理）为感谢曾红卫帮助其承揽到沪昆客专怀化南站区域撇洪防涝工程，于2015年8月为被告人欧阳梦婷名下新买的奔驰ML400白色越野车缴纳购置税72500元。
4、2010年至2012年期间，吴某1（另案处理）为了感谢被告人欧阳梦婷的丈夫曾红卫（另案处理，先后任怀化市房产局副局长、怀化市人民政府副秘书长、怀化市水务投资集团有限公司董事长）在相关工程项目上的帮助以及为了以后得到曾红卫更多的关照，于2010年6月2日和2012年12月19日分两次转账给欧阳梦婷共计人民币60万元。
为证明上述事实，公诉机关提交了相关证据。公诉机关认为被告人欧阳梦婷利用其职务便利，为吴某2谋取利益，收受吴某2人民币13.2万元；同时其伙同曾红卫，利用曾红卫的职务便利，为陈某、吴某1谋取利益，共同收受陈某、吴某1人民币167.25元，数额巨大，其触犯了《中华人民共和国刑法》第三百八十三条第一款（二）、第三百八十五条第一款、第三百八十六条之规定，应当以受贿罪追究被告人欧阳梦婷的刑事责任。在其与曾红卫的共同犯罪中，被告人欧阳梦婷起次要作用，系从犯，提请本院依法判处。
被告人欧阳梦婷辩称：她和曾红卫收受吴某1的60万元，因吴某1是否还欠她怀化市城北廉租房的工程款她不清楚，如果吴某1还欠她工程款未付，她认为该60万元不属受贿款。
辩护人关山林提出：1、公诉机关指控被告人欧阳梦婷与曾红卫共同收受陈某、吴某1贿赂事实不清、证据不足。其理由是：（1）欧阳梦婷与曾红卫没有共同受贿的犯罪故意，事前没有通谋，也没有向曾红卫转达请托人的请托事项；（2）案发前已退还收受陈某的107.25万元，该款不应计入受贿金额；（3）吴某1将60万元转入欧阳梦婷控制的账户，是经曾红卫告知后欧阳梦婷才知晓，欧阳梦婷没有主动索取，是被动收钱。2、被告人欧阳梦婷系自首，在归案后能配合侦查机关查明曾红卫的犯罪事实，积极退赃，建议法院对其从轻处罚并适用缓刑。
经审理查明：被告人欧阳梦婷系怀化市房产管理局工作人员，在2008年5月至2014年1月任怀化市廉租住房建设项目部工程科负责人，具体负责工程设计、工程概预算、造价变更、招投标等工作。2006年9月，被告人欧阳梦婷与时任怀化市房产管理局副局长曾红卫（另案处理）结婚，2015年9月离婚。2010年至2015年期间，被告人欧阳梦婷单独或者伙同曾红卫收受吴某2、陈某、吴某1等人贿赂180.45万元，具体事实分述如下：
一、2010年1月，被告人欧阳梦婷利用职务便利，将怀化市城北、城东廉租住房建设项目的招投标代理业务交由湖南创迪工程管理咨询有限公司承揽，在该二处工程招投标工作分别结束后，被告人欧阳梦婷于2010年6月1日和2011年5月16日先后收受湖南创迪工程管理咨询有限公司怀化分公司负责人吴某2通过银行转账款的人民币13.2万元。
上述事实，有下列经庭审举证、质证且查证属实的证据予以证明：
1、证人证言：
（1）证人吴某2的证言，证明他系湖南创迪工程管理咨询有限公司怀化分公司负责人。2010年期间，欧阳梦婷将怀化市城北、城东廉租房项目的招投标代理业务指定给他公司实施，在工程招投标结束后，他分别按照工程招投标代理费用的30%分两次给欧阳梦婷一共给了13.2万元业务费。其中第一笔是2010年6月1日他通过银行转账的方式转给欧阳梦婷指定的户名为杨某建设银行卡62×××80人民币7.8万元，第二笔是2011年5月16日转给欧阳梦婷指定的户名为杨某建设银行卡62×××80人民币5.4万元。
（2）证人卢某的证言，证明2008年怀化市廉租住房建设工程项目部成立后，他任项目部副经理，欧阳梦婷任工程科负责人。2009年底，欧阳梦婷向他建议怀化市城北、城东廉租房项目招投标代理业务交给怀化本地的公司承揽，他让欧阳梦婷具体负责处理，欧阳梦婷后将该项目的招投标代理业务交给了湖南创迪工程管理咨询有限公司怀化分公司，该公司没有给项目部交任何费用，他本人也没有收受该公司任何费用。
（3）证人杨某的证言，证明欧阳梦婷入股了他承揽的怀化市城南、城北廉租房工程并管账，他到建设银行以自己个人名义办理了张尾号为7380的银行卡交给欧阳梦婷使用。
2、相关书证：
（1）被告人欧阳梦婷户籍信息，证明被告人欧阳梦婷犯罪时已达到完全刑事责任年龄。
（2）怀房发[2008]24号怀化市房产管理局文件及证明各1份，证明被告人欧阳梦婷被该局于2008年聘为副科级职员，并于2008年5月至2014年1月任怀化市廉租住房建设工程项目部工程科负责人，具体负责工程设计、工程概预算、造价变更、招投标等工作。
（3）内资企业登记基本情况表，证明吴某2系湖南创迪工程管理咨询有限公司怀化分公司的负责人。
（4）工程建设项目招投标代理合同，证明2010年1月27日被告人欧阳梦婷代理怀化市廉租住房建设工程项目部与湖南创迪工程管理咨询有限公司就怀化市城东、城北廉租房住宅小区招标代理事项签订了合同。
（5）银行流水清单，证明被告人欧阳梦婷所实际控制的杨某在建设银行开设的卡号为62×××80的银行卡分别于2010年6月1日和2011年5月16日转账收入7.8万元和5.4万元，合计收入13.2万元。
（6）怀化市房产管理局、怀化市廉租住房建设工程项目部出具的关于欧阳梦婷同志退缴违纪财物情况的说明，证明被告人欧阳梦婷在聘用工作期间，没有上缴过任何违纪财物。
3.被告人欧阳梦婷的供述，2010年，她帮吴某2承揽到了怀化市城北、城东廉租房项目招投标代理业务，吴某2为感谢她，分两次给她掌控的户名为杨某的尾号为7380建行卡转了13.2万元钱的回扣。
二、2011年12月9日，曾红卫被任命为怀化水务投资有限公司董事长、总经理。陈某（另案处理）借用湖南水总水电建设集团有限公司、湖南华纬水电工程公司二单位资质在曾红卫的帮助下于2014年5月承揽到沪昆客专怀化南站区域撇洪防涝工程，后陈某分两次通过被告人欧阳梦婷分别于2014年10月送给曾红卫人民币60万元，于2015年1月份送给曾红卫人民币40万元，并于2015年8月为曾红卫夫妇所购的奔驰ML400越野车（登记在被告人欧阳梦婷名下）缴纳购置税7.25万元。2016年4月，中共怀化市委原书记李亿龙被湖南省纪委立案调查，陈某认为曾红卫与李亿龙关系密切，害怕曾红卫被查，遂给曾红卫打电话建议曾红卫退还其行贿款，曾红卫表示同意。过后几天，曾红卫安排被告人欧阳梦婷在家中将收受陈某的贿赂款100万退还（欧阳梦婷在抵扣先前给陈某在长沙购房垫付的房款后实付39万元），7.25万元的车辆购置税没有退还。
上述事实，有下列经庭审举证、质证且查证属实的证据予以证明：
1、证人证言：
（1）证人陈某的证言，证明他在承揽到沪昆高铁怀化南站区域撇洪防涝工程项目后，为了感谢曾红卫的帮助，他于2014年10月凑了60万元现金准备送给曾红卫，事前他和曾红卫通电话得知曾红卫不在家，电话中他得知欧阳梦婷在家，后他开车来到曾红卫位于怀化市天龙御园的家中，他向欧阳梦婷要了车钥匙说是带了土特产给曾红卫，后他将60万元现金放进欧阳梦婷的车内。他将钱放好后又交代欧阳梦婷一定记得去车内把东西拿回家。一个多小时后，曾红卫打他电话要他把钱拿回去，在电话中他表示是送给曾红卫过年的心意，双方讲了几句客套话后就挂了电话。之后曾红卫夫妇均没有和他提到退钱的事。2015年1月，他再次来到曾红卫家，这次他直接将40万元现金交到欧阳梦婷手中，并跟欧阳梦婷讲是为了感谢曾红卫的帮助送的钱。2015年8月，他安排李某和刘某为曾红卫夫妇新购买的奔驰越野车办理上户手续，并为新车缴纳了7.25万元的车辆购置税。2016年4月份，欧阳梦婷将在保利国际替他代付的房款折抵后，退还给他30余万元现金，至此，他送给曾红卫的100万元钱，曾红卫夫妇已全部退还，但他给曾红卫夫妇代缴的7.25万元的车辆购置税没有退还。
（2）同案人曾红卫的证言，证明2014年3月份，陈某中标沪昆高铁怀化南站区域撇洪防涝工程项目，之后不久，陈某提了一包钱来感谢他，被他拒绝。2014年10月的一天，他听欧阳梦婷讲陈某往家里送来了60万元现金，他当时就给陈某打电话要其将钱拿回去，陈某讲人已经在长沙了，过段时间再说，但陈某后来也没有来取。几个月后，他从欧阳梦婷处得知陈某在2015年1月又往家里送来40万。2015年7月，他在长沙以欧阳梦婷的名义购入一台Ｍ×××××的奔驰越野车，陈某帮忙办理了湘Ｎ×××××车牌，并缴纳了7.25万元的车辆购置税。他知道陈某和欧阳梦婷之间有借贷往来，但陈某给他送的100万元和给他购车缴购置税与借贷无关。2016年4月初，在他家中，欧阳梦婷将她代陈某代付的房款等抵扣后，又给了陈某一些现金，欧阳梦婷告诉他，她已经将陈某送给他的钱物全数退给陈某了，但没有提及车辆购置税的事。
（3）证人邹某的证言，证明他2012年调至怀化市水务投资集团有限公司工作，2013年3月至2015年12月期间分管公司的工程部和水务建设经营有限公司，实际就是负责一个工程项目从启动到结束的全部工作。沪昆客专怀化南站撇洪防涝工程项目启动后，曾红卫跟他讲陈某参与了工程的投标，要他关照下陈某。后面中标的两家公司的实际施工负责人就是陈某。
（4）证人余某（湖南水总水电建设集团有限公司怀化分公司经理）的证言，证明2014年初，陈某要求借用他公司的资质参与沪昆客专怀化南站撇洪防涝工程的项目招投标，他还帮助陈某联系了湖南华纬水电工程公司经营部负责人候某借资质，开标后，二家公司中了沪昆客专怀化南站撇洪防涝工程的两个标段。
（5）证人候某（湖南华纬水电工程公司工程部总工程师）的证言，证明2014年初，余某让他把湖南华纬水电工程公司的资质借给陈某参与沪昆客专怀化南站撇洪防涝工程的项目招投标，他答应了并参与了该项目的招标，中标后该项目实际由陈某具体实施。
（6）证人刘某的证言，证明2015年8月份，他按照陈某的安排和李某一起到怀化市车管所为一辆车主为欧阳梦婷的奔驰越野车办理了上户手续，他刷卡缴纳了7.25万元钱车辆购置税，之后用刷卡单在陈某的撇洪排涝项目部报了账。证人李某的证言证明的内容与证人刘某的证言内容基本一致。
2、相关书证：
（1）怀政人[2011]13号怀化市人民政府文件1份，证明2011年12月9日，曾红卫被任命为怀化水务投资有限公司董事长、总经理。
（2）被告人欧阳梦婷和曾红卫的结婚登记审查处理表及离婚协议书复印件各1份（均与原件核对无异），证明曾红卫与被告人欧阳梦婷于2006年9月27日登记结婚，于2015年9月9日离婚。
（3）沪昆客专怀化南站区域撇洪排涝工程招投标文件、中标通知书、建设工程总承包合同协议书等文件，证明沪昆客专怀化南站区域撇洪排涝工程的中标单位是湖南水总水电建设集团有限公司、湖南华纬水电工程公司。
（4）税收缴款书复印件、银行刷卡单复印件各1份（均与原件核对无异），证明车主为欧阳梦婷的ML400奔驰越野车购置税计税金额为7.25万元，持卡人为刘某用卡号尾数为1288的银行卡于2015年8月24日刷卡缴费。
3、被告人欧阳梦婷的供述：陈某中标的沪昆客专怀化南站区域撇洪排涝工程的业主单位是怀化市水务投资集团有限公司，曾红卫是怀化市水务投资集团有限公司的董事长，陈某给曾红卫送100万元钱，就是为了感谢曾红卫的帮忙，让他中标了这个项目。在2014年10月份和2015年1月左右，她分两次在家中共收到陈某100万元现金，并且将此事告知了曾红卫。2016年4月初，李亿龙被抓，陈某要求退120万。她减去在保利国际帮陈某付的56万房款以及转给陈某的10万定金，与曾红卫一起退给了陈某15万现金及借条，第二日又退给陈某39万元现金，共退陈某120万元现金。
2015年8月，陈某为了感谢曾红卫的关照，就向欧阳梦婷和曾红卫许诺为欧阳梦婷名下的ML400的奔驰白色越野车办理上户和上牌手续。之后，陈某为该车办理了湘Ｎ×××××车牌并缴纳了车辆购置税7.25万元，这笔7.25万元钱欧阳梦婷未支付给陈某。
三、2008年4月，怀化市人民政府设立了怀化市廉租住房建设工作领导小组，负责廉租房工程建设和管理，由时任怀化市房产局副局长曾红卫兼任领导小组办公室主任。通过曾红卫的介绍，吴某1（另案处理）将其宁乡朱石桥工程公司的资质借给被告人欧阳梦婷的妹夫杨某参与怀化市城南廉租房项目招投标，杨某中标后，因资金不够又邀被告人欧阳梦婷合伙承揽工程，二人约定由杨某负责管理工程，欧阳梦婷管账。杨某到建设银行开了尾号为7380的银行卡交给欧阳梦婷。廉租房工程启动前，被告人欧阳梦婷向吴某1借款60万元（未出具借据），口头约定从廉租房工程结算款中抵扣借款。
2010年上半年，吴某1了解到曾红卫与时任怀化市的主要领导关系走得比较近，臆断曾红卫很快会被提拔，为了在曾红卫提拔后能给予其工程方面的关照，吴某1向曾红卫表示决定给他送一笔钱作为其走动关系的费用。当时朱石桥工程公司应退回杨某廉租房工程20万元的投标保证金，按约定吴某1可以将20万元抵扣欧阳梦婷的借款，但吴某1仍要其妻子袁某向被告人欧阳梦婷控制的银行账户转账20万元，事后，吴某1将通过欧阳梦婷控制的账户给曾红卫送钱的事告诉曾红卫，曾红卫回家后询问欧阳梦婷是否收到吴某1的转账，欧阳梦婷确认收到吴某1的转账20万元。2011年12月，曾红卫任职怀化市水务投资有限公司董事长，但一直未给吴某1安排水务投相关工程，吴某1计划再次给曾红卫送钱。2012年12月，朱石桥工程公司应付杨某廉租房工程款89万余元，袁某将扣除欧阳梦婷40万元借款后，将余款转入被告人欧阳梦婷控制的银行账户，吴某1得知后，要袁某将40万元付给欧阳梦婷。12月19日，袁某向被告人欧阳梦婷控制的银行账户转帐40万元。一星期后，在曾红卫办公室，吴某1告诉曾红卫其通过欧阳梦婷控制的账户送给他40万元，当天晚上，曾红卫从欧阳梦婷处得知账户收入40万元。2012年底，吴某1告知欧阳梦婷之前借的60万元不要还了。截至案发，朱石桥工程公司应付杨某廉租房工程款已付清，被告人欧阳梦婷借吴某160万元未予抵扣，欧阳梦婷也未偿还借款给吴某1。
上述事实，有下列经庭审举证、质证且查证属实的证据予以证明：
1、证人证言：
（1）证人吴某1的证言，证明2008年下半年，应曾红卫的要求，他将宁乡朱石桥工程公司的资质借给欧阳梦婷的妹夫杨某参与怀化市城南廉租房项目招投标。杨某后用该公司资质承揽到怀化市城南廉租房第10、11栋，城北廉租房第7栋房屋的建设工程。该3栋房屋的建设工程均系按工程进度付款，先由财政局付给廉租房项目部，项目部再付给朱石桥工程公司，朱石桥工程公司按工程结算总额扣除管理费及税费再付给杨某。2009年1月24日，他通过朱石桥工程公司账户借给欧阳梦婷60万元用于工程前期费用，欧阳梦婷承诺在今后应付给杨某的工程款中抵扣。2010年上半年，他发现曾红卫与时任怀化市的主要领导关系走得比较近，认为曾红卫很快会被提拔，希望曾红卫提拔后能给予他工程方面的关照，他决定给曾红卫送20万元钱，当时朱石桥工程公司应退回杨某廉租房工程20万元的投标保证金，他妻子袁某准备将20万元抵扣欧阳梦婷的借款，他要袁某将20万元转账至欧阳梦婷与他有结算往来的他人银行账户，后他将转账20万元的事告诉曾红卫，并讲明是送其跑关系的，要曾红卫回家查收。曾红卫任职怀化市水务投资有限公司董事长后，一直未给他安排水务投相关工程，他计划再次给曾红卫送钱。2012年12月，朱石桥工程公司应付杨某廉租房工程款89万余元，袁某将扣除欧阳梦婷40万元借款后，将余款转入杨某银行账户，他得知后又要袁某将40万元转账到杨某的银行账户。一星期后，在曾红卫办公室，他告诉曾红卫其通过杨某的账户送给他40万元。2012年底，他告知欧阳梦婷之前借的60万元不要还了。后来，截止案发，朱石桥工程公司应付杨某廉租房工程款已付清，他没有抵扣欧阳梦婷的60万元借款，欧阳梦婷没有偿还他60万元借款。吴某1还证明他曾二次向欧阳梦婷借款260万元，二次借款本息均已还清。第一次借款是2007年5月，欧阳梦婷分两次借给他160万元，他于2011年1月4日前通过银行转账方式分七次付给欧阳梦婷本息379.2万元。第二次借款是2009年11月，欧阳梦婷分三次借给他100万元，他于2014年1月时共还给欧阳梦婷本息246万元。
（2）证人袁某（吴某1妻子）的证言，证明她在吴某1经营的宁乡朱石桥建筑工程公司负责记账和支付工程款，保管和使用公司在建设银行设立的尾号为1813的银行卡账户。杨某挂靠在朱石桥公司，承揽了怀化市城南城北廉租房3栋房屋建设，工程款在公司收取一定比例的管理费和扣除税费后，她已经和杨某结清，并以现金或转账的方式全额付给杨某，2009年1月24日欧阳梦婷要求吴某1借给其60万元，他通过朱石桥公司的账户转给欧阳梦婷60万元，后她两次准备将公司应付杨某的工程款中抵扣工程款，都被吴某1制止（见侦查三卷P141-158）;
（3）证人杨某（欧阳梦婷妹夫）的证言，证明在怀化市城南廉租房项目启动前，通过曾红卫打招呼，吴某1将其宁乡朱石桥建筑工程公司借给他招投标，他中标后因资金短缺，他又邀欧阳梦婷合伙，后二人进行了分工，他负责管理工程和结算，欧阳梦婷负责账目，他先后在建设银行开了尾号为5158、7380的银行卡交给欧阳梦婷。工程是按进度付款，廉租房项目部将款转入朱石桥公司后，袁某就会和他对账，在扣除相关费用并经他认可后，袁爱玲就将工程款转至他建行账户，然后他再将应收款数额告诉欧阳梦婷，欧阳梦婷收到钱后再通知他，朱石桥公司已与他将廉租房工程款全额结清。
(4)同案人曾红卫的证言，证明吴某1曾跟他讲给他送钱作为“跑官”的开销。2010年上半年的一天，他到怀化市城南廉租房工地检查工作，检查完毕后，吴某1跟他讲已通过银行转账给欧阳梦婷20万元，这笔钱是送给他的。当天晚上，他告诉欧阳梦婷，吴某1给他送了20万元在她账上，欧阳梦婷确认账户上收到20万元。他到怀化水务投资有限公司任董事长后，吴某1多次要他给其安排工程项目，在2012年下半年的一天，吴某1跟他讲已通过银行转账给欧阳梦婷一笔钱，这笔钱是送给他的。当天晚上，他告诉欧阳梦婷，吴某1给他送了一笔钱在她账上，欧阳梦婷确认账户上收到吴某1的转账40万元。吴某1二次送给他60万元，他当时都跟欧阳梦婷讲钱是吴某1送给他的，只是讲要欧阳梦婷和吴某1将借款的事扯清，意思是欧阳梦婷可以拿这60万元抵扣吴某1应付她借款的利息，他后来得知，直至吴某1将欧阳梦婷的借款本息全部付清时，欧阳梦婷都没有将这60万元作为利息抵扣。
2、相关书证：
（1）怀委干〔2008〕4号中国共产党怀化市委员会文件1份，怀政人〔2008〕3号怀化市人民政府文件1份，怀政办函〔2008〕80号怀化市人民政府办公室文件1份，怀廉办〔2008〕1号怀化市廉租住房建设工作领导小组文件1份，怀政人〔2011〕1号怀化市人民政府文件1份，证明曾红卫于2007年11月29任市房产管理局党组成员（试用期一年），2008年3月25日任市房产管理局副局长（试有期一年），2008年4月28日市任市廉租住房建设工作领导小组成员兼领导小组办公室主任，2008年5月20日怀化市成立市本级廉租房建设工程项目部，曾红卫任总经理，2011年1月28日曾红卫任怀化市人民政府副秘书长、办公室副主任。
（2）宏邦建设工程有限公司（原宁乡县朱石桥建筑工程公司）账号为43×××13中国建设银行账户与卡号为62×××80、43×××37的银行卡流水记录，证明2010年6月2日，吴某1要求袁某用建行账户给杨某的尾号0737的银行账户转账20万元，当日，杨某将尾号0737银行账户上的20万元转给欧阳梦婷实际控制的7380的建行卡。2012年12月19日，吴某1再次要求袁某用建行账户给被告人欧阳梦婷实际控制的7380建行账户转账40万元。
3、被告人欧阳梦婷的供述与辩解：2008年底，她和杨某挂靠吴某1的宁乡朱石桥建筑工程公司承揽了怀化市城南廉租房的房屋建设工程。她以杨某的名义向吴某1借了60万元作为投标保证金，并约定还款方式从工程款中抵扣。后来，曾红卫两次告诉她，吴某1并没有在工程款中抵扣借款，而是把这60万元都通过她控制的账户送给了他，她查了银行卡的拘役交易记录，确实收到60万元，第一次是20万元，第二次是40万元。因为工程款是杨某去结算，吴某1是否将工程款抵扣借款，她不清楚。她后来也没有另外给吴某1还这60万元。
另查明，2017年8月24日12时许，被告人欧阳梦婷接到怀化市纪委办案人员电话后赶到市纪委，主动配合调查，后如实交代了组织尚未掌握和已经掌握有关本人的犯罪事实，同时如实交代了组织尚未掌握的同案人曾红卫违纪违法的其他问题线索，并与同案人曾红卫自愿于2017年11月23日前上缴违法违纪所得人民币1516万元及相关物品。该查明事实有怀纪办函[2017]168号中共怀化市纪委办公室《关于曾红卫、欧阳梦婷违纪案相关情况的函》、湖南省非税收入一般缴款书、溆浦县人民检察院查封/扣押财物、文件清单在卷佐证。
还查明，同案人曾红卫因犯受贿罪、滥用职权罪二罪并罚被湖南省洪江市人民法院于2019年5月31日判处有期徒刑十二年六个月，剥夺政治权利二年，并处罚金人民币一百万元；依法没收违法所得215.6784万元。该查明事实有湖南省洪江市人民法院（2018）湘1281刑初175号刑事判决书在卷佐证。
本院认为，被告人欧阳梦婷身为国家工作人员，利用其职务便利，非法收受他人财物人民币13.2万元，为他人谋取利益，伙同曾红卫收受陈某、吴某1二人财物人民币167.25万元，数额巨大，其行为构成受贿罪。公诉机关指控被告人欧阳梦婷犯受贿罪，罪名成立，本院予以确认。被告人欧阳梦婷在与曾红卫共同受贿犯罪中，起次要作用，系从犯，应当从轻处罚。
被告人欧阳梦婷的辩护人提出公诉机关指控被告人欧阳梦婷与曾红卫共同收受陈某贿赂107.25万元事实不清，证据不足，且在案发前已退还，不应作受贿论处的辩护意见。经查，被告人欧阳梦婷与曾红卫对其共同收受陈某的贿赂款的供述与证人陈某的证言能相互印证，且对收受贿赂的时间、地点及金额等内容吻合一致，足以证明被告人欧阳梦婷伙同曾红卫收受陈某贿赂的事实，辩护人辩称“事实不清，证据不足”的意见与查明事实不符，应不予采纳。被告人欧阳梦婷与曾红卫虽在案发前已将上述贿赂款退还给陈某，但该款是在收受贿赂后的两年后才退出，并非在收受贿赂款后及时退还，不符合《最高人民法院、最高人民检察院关于办理受贿刑事案件适用法律若干问题的意见》第九条第一款之规定，即“国家工作人员收受请托人财物后及时退还或者上交的，不是受贿。”故应认定为受贿，辩护人的辩护意见，本院不予采纳，但在对被告人的量刑时可以酌情考虑。关于被告人欧阳梦婷与曾红卫共同收受吴某1贿赂款60万元，被告人欧阳梦婷辩解该款可能属工程款，但经庭审查明，证人吴某1的证言证明该款是其为了从曾红卫处获得利益而给曾红卫的贿赂款，其在送钱前后均将送钱一事告知曾红卫，其证言亦得到曾红卫的证实，且曾红卫在吴某1送给他钱后，明确告知被告人欧阳梦婷该款系吴某1所送，该情节被告人欧阳梦婷在侦查机关亦有多次供述，因此，对该款是吴某1所送贿赂款的性质有确实充分的证据予以证明，应予以确认。被告人欧阳梦婷虽在庭审时辩解该款可能是工程款，但无证据予以佐证，故对其辩解应不予采纳。
案发后，被告人欧阳梦婷接到办案机关电话传唤后到案，并如实供述所犯事实，可以认定为自首，依法可以从轻处罚；被告人欧阳梦婷在提起公诉前积极退赃，依法可以从轻处罚。被告人欧阳梦婷向办案机关提供了他人违法犯罪的线索，对办案机关侦破其他案件起到一定作用，可以酌情从轻处罚。
被告人欧阳梦婷违法所得的一切财物，应当依法予以追缴，上缴国库。怀化市纪委监委扣押在案的人民币1516万元及物品（详见在卷的扣押物品清单），湖南省洪江市人民法院已判决没收同案人曾红卫违法所得215.6784万元，其中已包含与被告人欧阳梦婷的共同违法所得67.25万元，不宜重复没收，被告人欧阳梦婷单独收受的13.2万元系违法所得，应上缴国库，其他款项及物品，由扣押机关依法处理。被告人欧阳梦婷伙同曾红卫收受行贿人陈某现金100万元，在案发前已退还给陈某，该100万元的追缴，另案处理，本案不作处理。
综上，被告人欧阳梦婷具有多个从轻处罚的量刑情节，根据宽严相济的刑事政策，结合被告人欧阳梦婷的认罪、悔罪态度、犯罪情节和对社会的危害程度，依照《中华人民共和国刑法》第三百八十五条第一款、第三百八十六条、第三百八十三条第三款、第二十五条第一款、第二十七条、第五十二条、第五十三条、第六十四条、第六十七条第一款，《最高人民法院最高人民检察院<关于办理贪污贿赂刑事案件适用法律若干问题的解释>》第二条、第十九条之规定，经本院审判委员会决定，判决如下：
一、被告人欧阳梦婷犯受贿罪，判处有期徒刑三年，并处罚金人民币三十万元；
（刑期从判决执行之日起计算。判决执行以前先行羁押的，羁押一日折抵刑期一日，指定监视居住二日折抵刑期一日。罚金限判决生效后一个月内缴纳。）
二、对中共怀化市纪律检查委员会、怀化市监察委员会扣押在案的被告人欧阳梦婷违法所得赃款13.2万元，依法予以没收，上缴国库。
如不服本判决，可在接到判决书的第二日起十日内，通过本院或者直接向湖南省怀化市中级人民法院提出上诉。书面上诉的，应当提交上诉状正本一份，副本二份。
审　 判　 长　李宏政
人民 陪 审员　周高伟
人民 陪 审员　马松明
二〇一九年七月二日
法官助理张帆
书记员（兼）　张　帆


陈文辉行贿、串通投标一审刑事判决书
行贿		发布日期：2019-08-27	浏览：78次	
   
湖南省溆浦县人民法院
刑 事 判 决 书
(2018)湘1224刑初65号
公诉机关湖南省溆浦县人民检察院。
被告人陈文辉，男，1969年10月7日出生，湖南省长沙市望城区人，汉族，小学文化，户籍所在地湖南省长沙市望城区，现住湖南省长沙市雨花区。因涉嫌犯行贿罪于2017年8月2日被指定监视居住，2017年11月17日被逮捕，经本院决定，于2018年4月28日被取保候审。
辩护人黄晓平，湖南震宇律师事务所律师。
辩护人喻佳锋，湖南惟余律师事务所律师。
被告人陈文辉行贿、串通投标一案，经湖南省怀化市中级人民法院指定管辖，由本院审判。溆浦县人民检察院以湘溆检公诉刑诉〔2018〕69号起诉书指控被告人陈文辉犯行贿罪、串通投标罪，于2018年3月1日向本院提起公诉。本院依法组成合议庭，于2018年4月23日、2019年7月25日两次公开开庭对本案进行了审理。溆浦县人民检察院指派检察员谌洪波、易亮出庭支持公诉，被告人陈文辉及其辩护人黄晓平、喻佳锋等均到庭参加诉讼。在本案审理过程中，溆浦县人民检察院于2018年5月29日以需要补充侦查为由建议本院延期审理，并于2018年6月29日侦查完毕后移送本院，本案重新计算审理期限。因发现关联案件未判决，影响本案的事实认定，本院于2018年8月17日裁定本案中止审理，又于2019年7月1日裁定本案恢复审理。现已审理终结。
溆浦县人民检察院指控：
一、串通投标罪事实：
怀化市沪昆客专怀化南站区域撇洪排涝工程包括新修隧洞、涵洞及林肯溪水库溢洪道封堵，共分为2个标段，项目系2013年下半年开始实施，总投资为14374.88万元，项目的业主单位为怀化市水务投资集团有限公司。
2014年1月初，被告人陈文辉得知怀化市沪昆客专怀化南站区域撇洪排涝工程项目要开始招标后，便找到湖南水总水电建设有限公司负责人李总，借用了湖南水总水电建设有限公司的资质参与该项目的招投标。之后，李总还安排湖南水总水电建设有限公司怀化分公司负责人余某与被告人陈文辉对接，并负责招投标的事宜。被告人陈文辉与余某认识后，在余某的帮助下，被告人陈文辉又先后借用到湖南华纬水电工程公司、湖南省建筑工程集团有限公司和湖南省水利水电第一工程公司这三家公司的资质。同年2月中旬，怀化市沪昆客专怀化南站区域撇洪排涝工程项目公开招标后，在被告人陈文辉的要求下，这四家公司都以投标控制价的基础下下浮不超过两个点的报价参与了怀化市沪昆客专怀化南站区域撇洪排涝工程项目的招投标。同时，被告人陈文辉还找到时任怀化市水务投资集团有限公司董事长曾某帮忙，曾某就给时任怀化市水务投资集团有限公司副总经理邹某打招呼，要求邹某在怀化市沪昆客专怀化南站区域撇洪排涝工程项目招投标过程中关照陈文辉。最后，怀化市沪昆客专怀化南站区域撇洪排涝工程项目2个标段分别由湖南水总水电建设有限公司和湖南华纬水电工程公司中标，这两家公司都将工程交给了被告人陈文辉实际承揽。该项目一标段于2014年4月开工，2016年7月完工，二标段于2014年4月开工，2016年3月完工。经司法会计鉴定，被告人陈文辉挂靠湖南水总水电建设有限公司和湖南华纬水电工程公司所承建的沪昆客专怀化南站区域撇洪排涝工程一、二标段工程总收入为144740000元，利润款为8351498元。
二、行贿罪事实：
（一）被告人陈文辉为能在怀化市水务投资集团有限公司承揽工程项目，于2013年上半年的一天，在怀化市天龙御园小区4栋1804室曾某家中，送给时任怀化市水务投资集团有限公司董事长曾某一块价格人民币14.1万元的江诗丹顿品牌男士手表。
（二）被告人陈文辉为感谢曾某在其承揽怀化市沪昆客专怀化南站区域撇洪排涝工程项目中给予的帮助，于2015年8月份左右，为曾某购买的型号为ML400奔驰白色越野车缴纳7.25万元购置税。
（三）被告人陈文辉为了感谢曾某在其承揽怀化市沪昆客专怀化南站区域撇洪排涝工程项目中给予的帮助，分两次通过曾某的妻子欧某给曾某送了共计100万元。第一次是2014年10月份的一天晚上，陈文辉将60万元人民币现金放入怀化市天龙御园小区的欧某的奥迪A1小车后备箱，后欧某将钱取出放回家中。第二次是2015年1月的一天晚上，陈文辉在怀化市天龙御园小区4栋1804室曾某家中卧室，送给欧某40万元人民币现金。
2016年4月，怀化市委原书记李亿龙被湖南省纪委“双规”，被告人陈文辉知道此消息后，怕其给曾某送钱财的事情被查，便与曾某商量，将其送给曾某的江诗丹顿男士手表及100万元现金退回。2017年9月8日，涉案物品江诗丹顿男士手表被溆浦县人民检察院依法扣押。
为证明上述事实，公诉机关提交了相应证据。该院认为，被告人陈文辉通过借用资质，对招投标项目进行围标，违背公平竞争原则，损害其他投标人利益，严重扰乱市场管理秩序，情节严重，其行为构成串通投标罪；被告人陈文辉为谋取不正当利益，给予国家工作人员财物，情节严重，其行为构成行贿罪。提请本院依法判处。
被告人陈文辉对公诉机关指控的罪名没有异议，并且当庭表示认罪。但其当庭辩解，公诉机关提交的会计鉴定不实，其在承揽涉案工程中没有利润。
其辩护人辩称：1、被告人陈文辉犯串通投标罪的事实不清，证据不足，指控的罪名不能成立。其理由为：①被告人陈文辉作为自然人，不符合《招投标法》有关投标人的规定，不具备涉案工程项目投标人资格，故不能成为串通投标罪的犯罪主体。②被告人陈文辉在本案中不是“借用资质”，而是邀约或联系有资质的公司参与投标，以承担该公司投标费用为条件，如果该公司中标就将中标工程承包给他来施工，并不违反法律禁止性规定。被告人陈文辉既没有借用资质进行围标，也没有串通投标报价等客观行为,其行为不符合《招投标法实施条例》第39条、第40条所规定的其中任何一种串通投标的情形。③司法会计鉴定不具有合法性和客观性，不能作为认定被告人陈文辉在本案中获利的证据。2、被告人陈文辉犯行贿罪的事实不清，证据不足，指控的罪名不能成立。其理由为：①被告人陈文辉送给曾某的江诗丹顿品牌男士手表经鉴定为仿品，虽有溆浦县价格认证中心的价格认定结论，但该价格认定结论是在手表真假不明的前提下作出的，因此，该价格认定结论不具合法性、客观性和真实性，不能作为本案的定案证据。②被告人陈文辉为曾某支付的7.25万元车辆购置税和送给曾某100万元时，无具体、明确的请托事项，其主观上不具有谋取不正当利益的目的，当时被告人也是迫于无奈，事后被告人陈文辉又主动要求曾某退还了财物，足以说明被告人赠送财物的被动性，因此，应认定被告人被索贿而不是行贿。3、量刑意见：被告人陈文辉具有自首情节；对侦破其他重大案件起关键作用；主动要求曾某退还被索要的财物，没有造成严重后果；当庭认罪、悔罪和认罚，主观恶性不大，故请求减轻处罚。
经审理查明：（一）行贿罪事实：
1、2014年3月，被告人陈文辉挂靠湖南水总水电建设集团有限公司和湖南华纬水电工程公司，承揽了怀化市沪昆客专怀化南站区域撇洪排涝工程项目，为了感谢曾某在其承揽该工程项目给予的帮助，被告人陈文辉两次通过曾某的妻子欧某送给曾某共计人民币100万元。第一次是2014年10月份的一天晚上，被告人陈文辉将60万元人民币现金放入怀化市天龙御园小区的欧某的奥迪A1小车后备箱，后欧某将钱取出放回家中。第二次是2015年1月的一天晚上，被告人陈文辉在怀化市天龙御园小区4栋2704室曾某家中，送给欧某40万元人民币现金。
2、被告人陈文辉为感谢曾某在其承揽怀化市沪昆客专怀化南站区域撇洪排涝工程项目给予的帮助，于2015年8月24日，为曾某之妻欧某缴纳车辆购置税7.25万元。
3、被告人陈文辉为能在怀化市水务投资集团有限公司承揽工程项目，于2013年上半年的一天，在怀化市天龙御园小区4栋2704室曾某家中，送给时任怀化市水务投资集团有限公司董事长曾某一块江诗丹顿品牌男士手表。经湖南省收藏协会鉴定，该手表为仿制江诗丹顿男装腕表。
另查明，2016年4月，怀化市委原书记李亿龙被湖南省纪委“双规”，被告人陈文辉害怕曾某与李亿龙有牵连，担心其给曾某行贿的事情被查，便与曾某商量后，曾某将江诗丹顿男士手表及人民币100万元退回给被告人陈文辉。2017年9月8日，涉案物品江诗丹顿男士手表被溆浦县人民检察院依法扣押。
上述事实，有下列经庭审举证、质证且查证属实的证据予以证明：
1.相关书证：
⑴被告人陈文辉户籍信息资料，证明被告人陈文辉的年龄及身份情况，已达到完全刑事责任年龄。
⑵曾某任职文件，证明曾某于2011年12月9日担任怀化市水务投资集团有限公司董事长；2012年8月16日，成立怀化市水务投资集团有限公司党委，曾某担任党委书记；曾某具有国家工作人员的身份。
⑶被告人陈文辉出入境记录，证明2013年3月30日，被告人陈文辉从罗湖进入香港，2013年4月3日，被告人陈文辉由澳门进入拱北。此出入境记录与被告人陈文辉的供述能相互印证，证明被告人陈文辉具有在香港购买江诗丹顿品牌男士手表的时间条件。
⑷怀化市沪昆客专怀化南站撇洪防涝工程的项目招投标文件，证明怀化市沪昆客专怀化南站撇洪防涝工程项目一、二标段分别被湖南省水总水电建设集团和湖南省华纬水电工程公司中标的事实。
⑸银行卡交易记录、银行刷卡单、税收缴款书，证明纳税人欧某的车辆购置税计税金额为72500元，税金由刘某2的尾号为1288的银行卡支付，支付时间为2015年8月24日。
⑹机动车上户资料，证明怀化市公安局交通警察支队车辆管理所于2015年9月1日受理了所有人为欧某的奔驰白色越野车的注册登记申请。
⑺扣押物品清单及物证照片，证明检察机关从被告人陈文辉之妻刘某1处扣押江诗丹顿男士手表1块。
⑻检察机关出具有经案经过，证明被告人陈文辉到案的事实经过。
⑼长沙市望城区司法局出具的《湖南省适用社区矫正调查评估意见书》，建议对陈文辉适用社区矫正。
2.证人证言：
⑴证人曾某（怀化市水务投资集团公司原董事长）的证言证明：2013或是2014年一天晚上，陈文辉到其位于天龙御园4栋的家里，送给他一块江诗丹顿品牌的男士手表，手表的标牌上写有价格，是22万多港币。陈文辉送手表目的就是希望他在沪昆高铁怀化南站撇洪防涝工程项目给予关照。2016年4月1日，原怀化市市委书记李亿龙被省纪委“双规”，陈文辉就到其家里，他和欧某就把这块手表和欧某收下的100万元退给了陈文辉。
2015年7月份，其购买了一台型号为ML400的奔驰越野车，陈文辉提出要给这台奔驰越野车办理上户，过了一段时间，陈文辉给这台车办理了上户，车牌号是湘Ｎ×××**。
陈文辉中标沪昆客专怀化南站区域撇洪排涝工程以后不久，欧某跟他讲陈文辉送了100万元钱，第一次是60万元，第二次是40万元，他知道陈文辉是送给他的，因为他以前拒绝过陈文辉送钱，所以陈文辉就把钱送到欧某手中。2016年4月份，因为李亿龙被抓了，他就要求欧某把钱退还给了陈文辉，欧某也把钱都退给了陈文辉。
陈文辉送钱是为了感谢他在沪昆高铁怀化南站撇洪防涝工程项目上的关照以及今后能够继续得到关照。在招投标之前，他曾介绍怀化水务投下属的建设公司总经理邹某同陈文辉认识，并跟邹某打了招呼，后面项目由湖南水总及华纬公司两家公司中标，而两家公司的施工方的老板就是陈文辉。
⑵证人欧某的证言证明：2014年11月左右，陈文辉给曾某送了60万元现金，当时陈文辉要她把奥迪车钥匙给他，陈文辉将两个大塑料袋装着的60万元现金放在她奥迪车后备箱，她把这60万元钱陆续存入自己的中国银行卡或实际控制的其他银行卡内。2015年1月左右，陈文辉又给曾某送了40万元现金，当时陈文辉到她家中，将塑料袋装着的40万元现金放到卧室，她把这40万元钱陆续存入了自己名下的或实际控制的其他银行卡内。陈文辉送这两笔共计100万元现金的事情，事后她都告知了曾某。2016年4月，扣除为陈文辉代付的66万元左右房款后，她将这100万元现金和一块江诗丹顿男士手表退还给陈文辉。
2015年7月24日，她和曾某在长沙市一家奔驰4S店买了一台型号为ML400的奔驰白色越野车，陈文辉提出要帮忙上户。后来，她把这台车的购车资料交给了陈文辉，陈文辉安排一个姓李的年轻人到车管所办理上户手续，陈文辉一共花了7万多元缴纳了车辆购置税。
⑶证人邹某（怀化市水务投资集团有限公司副总经理）的证言证明：怀化市沪昆客专怀化南站撇洪防涝工程分两个标段同时招标，两个标段都是陈文辉实际承揽。在该工程招标之前，曾某向其打招呼，要求其关照陈文辉。
⑷证人刘某1（陈文辉之妻）的证言证明：2015年上半年，我和陈文辉在长沙保利国际购房时在欧某手中借了几十万元。
⑸证人李某的证言证明：2015年8月份，在陈文辉的安排下，他同刘某2到怀化市国税局负责缴纳车辆购置税办事处，为购车人欧某缴纳车辆购置税，当时刘某2拿出随身携带的银行卡刷卡缴纳的购置税。
⑹证人刘某2的证言证明：2015年8月份，他和李某受陈文辉的指派到怀化市国税局负责缴纳车辆购置税的办事处，为欧某的奔驰车缴纳了购置税，当时是拿出银行卡刷卡支付税金。李某则独自去办理这台奔驰车的上牌手续。过了不久，他就拿刷卡单据找陈文辉签字报账了。
3.鉴定意见：湖南省收藏协会鉴定意见，送检男装腕表为仿江诗丹顿男装腕表。
4.被告人陈文辉的供述与辩解：2013年上半年，他在香港以158900元的价格购买了一块江诗丹顿男士手表，为了让曾某帮助在怀化市水务投资集团有限公司承揽工程项目，就将该手表送给了曾某，后在曾某的帮助下，其承揽到怀化市沪昆客专怀化南站撇洪防涝工程。该项目是2014年4月份左右开工的，2014年10月份，为了感谢曾某的帮助，他就准备了60万元现金，并给曾某打电话问他是否在家，曾某讲他在外面有事情，并讲欧某在家，于是他就开车到怀化市天龙御园小区，先把这60万元放在自己的车上，空手去了曾某家中。他在门口的小客厅跟欧某讲感谢董事长的照顾，带了土特产送给曾某，并让欧某把她的车钥匙给他，把土特产直接放到她车子里。随后，他就把60万元现金放到欧某红色奥迪车的后备箱。2015年1月份，他又准备再给曾某送40万元表示感谢，他先给曾某打电话，曾某讲在开会，他又给欧某打电话，欧某讲在家，随后他开车带着这40万元的现金去了天龙御园小区。大概在晚上6点钟左右，他到了曾某家中，并在卧室里把这40万元钱交给了欧某，跟她讲送点钱给曾某，表达一下感谢。2015年8月份左右，为了感谢曾某给予的帮助，他安排手下工作人员李某和刘某2为曾某妻子欧某的奔驰车缴纳了72500元的车辆购置税，并办理车辆上户手续。2016年4月份，因李亿龙被“双规”了，他害怕李亿龙的事情牵扯到曾某，到时候万一调查曾某，担心其送给曾某手表和100万元的事情被查出来，就向曾某提出退回送给他的东西，当时退钱时扣除曾某和欧某代付的购房款,只退还了39万元现金和那块江诗丹顿手表。
（二）怀化市沪昆客专怀化南站区域撇洪排涝（周边区域排水系统）工程项目经怀化市发展和改革委员会批准建设，总投资为14374.88万元，业主单位为怀化市水务投资集团有限公司（以下简称怀化水务投）。2014年1月初，被告人陈文辉从怀化水务投原董事长曾某处得知该工程项目开始招投标的信息后，便找到湖南水总水电建设集团有限公司负责人李继伟，提出借用湖南水总水电建设集团有限公司的资质参与该项目的招投标，李继伟表示同意。之后，李继伟又安排该公司怀化分公司负责人余某与被告人陈文辉对接，并负责招投标的事宜。被告人陈文辉与余某认识后，通过余某的联系，被告人陈文辉又借用到湖南华纬水电工程公司资质。此外，被告人陈文辉联系到湖南省建筑工程集团有限公司和湖南省水利水电第一工程公司，此两家公司均同意将公司资质借给陈文辉。被告人陈文辉与上述4家公司分别协商的结果是，4家公司报名参与项目投标，陈文辉承担招投标的全部费，中标后由陈文辉实际负责施工，并按合同价2%支付工程管理费。同年2月中旬，该项目挂网公开招标。2014年3月18日，该项目一标段有包括上述4家公司在内共5家公司参加投标，由湖南水总水电建设集团有限公司中标，中标价62139717.10元，二标段有5家公司参加投标，由湖南华纬水电工程公司中标，中标价34134966.52元。中标后，这两家公司分别与怀化水务投签订了《建设工程施工总承包合同》。随后，这两家中标公司都将中标工程项目交给被告人陈文辉实际施工。该项目竣工后，怀化市建设项目审计中心出具该工程竣工结算的审计报告，审定金额为，一标段71280429.33元，二标段85239231.72元。
上述事实，有下列经庭审举证、质证且查证属实的证据予以证明：
1.证人证言：
⑴证人邹某（怀化市水务投资集团有限公司副总经理）证言证明：怀化市沪昆客专怀化南站撇洪防涝工程项目招标之前，曾某给其打过招呼，要求关照陈文辉。
⑵证人余某（湖南水总水电建设集团有限公司怀化分公司经理）证言证明：2013年底或2014年初，怀化市沪昆客专怀化南站区域撇洪排涝工程上网招标前，湖南水总水电建设集团有限公司董事长李继伟打电话安排其与陈文辉对接，并在长沙见面，陈文辉要求借用湖南水总水电建设集团有限公司的资质参与怀化市沪昆客专怀化南站撇洪防涝工程项目两个标段的招投标，其答应将公司资质借给他去参与招投标。另外，其在陈文辉的要求下，还帮助陈文辉联系了湖南华纬水电工程公司经营部负责人侯某，侯某在电话里同意将公司资质借给陈文辉，帮助陈文辉取得了湖南华纬水电工程公司的资质参与该项目招投标。两家公司参与招投标应该收了陈文辉的费用，但其不经手，具体不清楚。
⑶证人侯某（湖南华纬水电工程公司总工程师）的证言证明：2014年初，湖南水总怀化分公司负责人余某到其办公室，说怀化有个项目需要投标公司一级资质，因为施工环境问题，你公司反正做不了这个项目，等中标了有人想合作。其就答应去投这个标。等到投标项目挂网后，就知道是沪昆客专怀化南站撇洪防涝工程，其安排肖阳去投标，标书制作和工程预算价格都是华纬公司负责的。华纬公司参与投标收取了挂靠费、保证金利息、标书制作费、人员差旅补助费、报名费及资料费等，具体金额记不清楚了。签订工程合同前他不知道是陈文辉承建这个项目，之前都是余某联系，陈文辉没有直接联系，华纬公司中标后，陈文辉才把这个项目的合同草稿拿到华纬公司讨论，最后合同是法人代表彭润华签的。陈文辉与华纬公司之间有个口头协议，按照项目合同价2%收取管理费。陈文辉施工中，华纬公司派出项目经理肖阳、技术员王磊等人参与工程管理监督。
⑷证人周某（湖南省建工集团有限公司水利水电工程公司经营部投标专员）的证言证明：其受本公司副总经理兼经营部部长李洪波的指定，负责同陈文辉对接怀化市沪昆客专怀化南站撇洪防涝工程的项目招投标，当时开具了公司项目介绍信，到湖南省三湘工程管理有限公司报名并购买了招标资料，报名费4000元是陈文辉交的，此后，其开始制作标书，根据陈文辉的要求，本公司两个标段都去投标，于是其制作了两份标书。2014年3月18日，其带了投标资料到怀化投标，但本公司没有中标。这个项目的投标保证金是本公司基本账户转账的，两个标段共80万元。
⑸证人杨某（湖南省水利水电第一工程有限公司工程中心副主任）的证言证明：2014年，其受本公司主管经营的副总经理孟友培的委派到怀化市参与了沪昆客专怀化南站撇洪防涝工程项目第一标段的招投标，本公司经营部负责制作标书，但最后没有中标。当时是陈文辉找到副总经理孟友培，要本公司去给他投标，投标费用都是由陈文辉负责的，其经手的费用有投标资料费、办事人员的差旅费、投标报名费，其他费用没有经手不清楚。
2.相关书证：
①怀化市沪昆客专怀化南站撇洪防涝工程项目的招投代理协议书、招标公告及补充公告、工程上限值通知、中标通知书、建设工程施工总承包合同等书证证明：湖南三湘公司受怀化市水务投资集团有限公司委托，对怀化市沪昆客专怀化南站撇洪防涝工程的进行项目招投标代理。该工程分两个标段进行项目招投标，湖南水总水电建设集团有限公司、湖南华纬水电工程公司、湖南省建筑工程集团有限公司参与了该项目一标段和二标段的招投标，湖南省水利水电第一工程有限公司参与了该项目一标段的招投标。一标段由湖南水总水电建设集团有限公司中标，中标价62139717.10元，二标段由湖南华纬水电工程公司中标，中标价34134966.52元。中标公司分别与怀化市水务投资集团有限公司签订了《建设工程施工总承包合同》。
②怀化市建设项目审计中心出具的工程竣工结算的审计报告，证明怀化市沪昆客专怀化南站撇洪防涝工程项目竣工后，经怀化市建设项目审计中心审定金额为，一标段71280429.33元，二标段85239231.72元。
3.被告人陈文辉的供述和辩解：2014年1月初，曾某来长沙办事，曾某讲有一个沪昆高铁怀化南站撇洪排涝项目要开始了。他就问曾某这个项目可不可以交给他来做，曾某就讲这个项目投资有一个多亿，要做这个项目既要有经济实力，又要找到好的资质。最后曾某就讲可以给他做，最好先把水利八局的资质拿到，还要把湖南省内水利资质排名靠前的湖南水总水电建设有限公司、湖南华纬水电工程公司、湖南省建筑工程集团有限公司和湖南省水利水电第一工程公司这四家公司的资质也拿到，这样才能够稳妥中标。曾某还说这个项目春节期间会挂网招标。他当时表态，他拿到这个项目以后会感谢的。随后，他通过水利八局的姚总联系到湖南水总水电建设有限公司负责人李总，说想借用湖南水总公司的资质参加一个水利项目的招投标。李总同意把公司资质借给他，提出中标后必须缴纳工程款２％的管理费。李总要他同怀化分公司的负责人余某联系具体事情，并当面给余总打了电话。第二天，余总来到长沙，他跟余总约定好借用湖南水总公司资质参与招投标需要支付的费用，随后他又跟余总提出还要借用几家公司的资质参与这个项目的招投标，余总答应去联系湖南华玮公司和水利一公司，他自己去联系湖南建工集团。但是他没有跟湖南建工集团谈好，于是又请余总帮忙，最后湖南建工集团也答应把资质借给他。他跟湖南建工集团约定，以湖南水总公司的标准给湖南建工集团费用。他给这四家公司交完定金后，就跟曾某讲已经联系好公司资质了，曾某答应安排工作人员把项目挂网招投标。该项目挂网后，他就给湖南建工集团交了５万元钱，给了余总13万元，让余总帮我把湖南水总公司、湖南华玮公司、水利一公司的资质也全部拿到手。这四家公司就按照其要求报名参与了该项目的招投标。之后，这四家公司就根据招标文件的要求制作标书。项目开标前一、两天，当时湖南建工集团的技术人员在制作标书，他跟湖南建工集团技术人员提出，让他们公司的报价在投标控制价的基础下下浮两个点报价，湖南建工集团的技术人员就按照我的要求制作了标书。随后他又给余某打电话，讲湖南建工集团的投标价是投标控制价的基础下下浮两个点，至于其他的三家公司的投标报价由余某去操作，反正只要保证中标就行。最后，该项目一标段是湖南水总公司中标，二标段是湖南华玮公司中标。
根据控辩双方争议的焦点，本院综合评判如下：
1、被告人陈文辉是否构成串通投标罪的问题。
关于本罪主体，串通投标罪的立法意义是打击与抑制招投标过程中的串通投标行为，为招投标工作创造公平、公正、公开的经济环境，以保护市场经济健康有序发展。虽然招投标法晚于此罪立法，但不能简单按照后立的行政法律中的相关概念来限缩刑法的立法原意，片面理解串通投标罪的主体范围和行为模式。串通投标罪的主体并不以《中华人民共和国招标投标法》为依据，并非仅限于招投标法规定的投标人和招标人，而是应当包括实施了串通投标行为，破坏正常的市场竞争秩序的人，故被告人陈文辉是本罪的适格主体。辩护人提出的此项辩护意见，本院不予采纳。那么，被告人陈文辉是否构成本罪，关键在于客观方面是否具有串通投标的客观行为。根据《中华人民共和国招标投标法实施条例》（下称《条例》）第三十九条第二款规定：“有下列情形之一的，属于投标人相互串通投标：（一）投标人之间协商投标报价等投标文件的实质性内容；（二）投标人之间约定中标人；（三）投标人之间约定部分投标人放弃投标或者中标；（四）属于同一集团、协会、商会等组织成员的投标人按照该组织要求协同投标；（五）投标人之间为谋取中标或者排斥特定投标人而采取的其他联合行动。”该《条例》第四十条规定：“有下列情形之一的，视为投标人相互串通投标：（一）不同投标人的投标文件由同一单位或者个人编制；（二）不同投标人委托同一单位或者个人办理投标事宜；（三）不同投标人的投标文件载明的项目管理成员为同一人；（四）不同投标人的投标文件异常一致或者投标报价呈规律性差异；（五）不同投标人的投标文件相互混装；（六）不同投标人的投标保证金从同一单位或者个人的账户转出。”上述招标投标行政法规对串通投标行为作出具体界定。因此，认定被告人陈文辉是否具有串通投标的客观行为，要以该《条例》为判断依据。本案中，根据公诉机关提供的证据，被告人陈文辉在侦查阶段的供述中供认有串通投标报价的行为，即对4家投标公司的投标报价提出具体要求，但并没有得到证人余某、侯某、周某、杨某的证言印证，且与4家投标公司的实际报价也不相符。因此，公诉机关起诉书中指控“在被告人陈文辉的要求下，这四家公司都以投标控制价的基础下下浮不超过两个点的报价参与了怀化市沪昆客专怀化南站区域撇洪排涝工程项目的招投标。”的事实，只有被告人陈文辉的供述，没有其他证据印证，本院不予确认。根据公诉机关指控被告人陈文辉构成串通投标罪所提供的全部证据，只能证明被告人陈文辉挂靠4家公司参加沪昆客专怀化南站区域撇洪排涝工程的招投标，且4家公司各自独立制作标书，单独投标报价和支付投标保证金，而陈文辉承担所产生的投标费用。被告人陈文辉的行为与《条例》所规定的投标人相互串通投标的5种情形或视为投标人相互串通投标的6种情形不符。据此，公诉机关指控被告人陈文辉构成串通投标罪的事实不清，证据不足，达不到刑事诉讼法所规定的“证据确实、充分”的刑事证明标准，本院不予确认。辩护人提出的此项辩护意见，本院予以采纳。
2、江诗丹顿品牌男士手表的价格认定结论能否作为定案证据的问题。
本院根据辩护人的申请，委托湖南省收藏协会对涉案江诗丹顿男士手表真伪进行鉴定，其鉴定结论是仿制江诗丹顿男装腕表。国家计划委员会、最高人民法院、最高人民检察院、公安部于1997年4月22日颁布的《扣押、追缴、没收物品估价管理办法》第二十条规定“价格事务所对委托估价的文物、邮票、字画、贵重金银、珠宝及其制品等特殊物品，应当送有关专业部门作出技术、质量鉴定后，根据其提供的有关依据，作出估价结论。”国家发展改革委价格认证中心于2015年12月31日印发的《钟表价格认定规则》第三条规定“价格认定机构应要求办案机关在价格认定协助书中明确涉案钟表的真伪。”溆浦县价格认证中心在该涉案江诗丹顿品牌男士手表真伪不明情况，即对该手表进行价格认定，且在价格认定结论书中表明：“价格认定小组人员在认定过程中已经发现可能影响价格认定结论的因素，但非本专业所能涉及，设定本次价格认定未考虑上述因素”。因此，该价格认定结论违反了上述鉴定原则和法定程序，不具备合法性、客观性，不能作为定案证据。
据此，虽然被告人陈文辉在侦查中多次供认其送给曾某的江诗丹顿男士手表购买时花了15万多元，但并没有购货发票或付款记录为证，且经鉴定该手表为仿制品，价格认定结论不能作为定案证据。因此，公诉机关指控被告人陈文辉向曾某行贿价值人民币14.1万元的江诗丹顿男士手表，不能认定为行贿犯罪金额。辩护人提出的此项辩护意见，本院予以采纳。
3、被告人陈文辉为曾某支付的7.25万元车辆购置税和送给曾某100万元是否认定行贿的问题。
根据《最高人民法院、最高人民检察院关于办理行贿刑事案件具体应用法律若干问题的解释》（下称《解释》）第十二条规定“行贿犯罪中的‘谋取不正当利益’，是指行贿人谋取的利益违反法律、法规、规章、政策规定，或者要求国家工作人员违反法律、法规、规章、政策和行业规范的规定，为自己提供帮助或者方便条件。违背公平、公正原则，在经济、组织人事管理等活动中，谋取竞争优势的，应当认定为‘谋取不正当利益’。”因此，查明被告人陈文辉有无“谋取不正当利益”是定罪的焦点。
被告人陈文辉庭前多次对其行贿犯罪事实的供述一直相对稳定，且在庭审中也供认不讳，其供认给曾某送财物的目的是为了感谢曾某在其承揽怀化市沪昆客专怀化南站区域撇洪排涝工程项目中给予的帮助，事前陈文辉明确提出想要承揽沪昆客专怀化南站区域撇洪排涝工程项目，并承诺给予感谢，曾某在陈文辉参与招投标中给予了多方面的关照和帮助。显见，被告人陈文辉事前有具体请托事项和承诺，事中等到了曾某的帮助，事后又兑现承诺，给予曾某财物，该行为属“违背公平、公正原则，在经济活动中，谋取竞争优势”，应当认定其谋取不正当利益。因此，被告人陈文辉为曾某之妻欧某支付7.25万元车辆购置税和通过欧某送给曾某100万元的行为符合行贿罪的构成要件，构成行贿罪。故对辩护人所提的该项辩护意见，本院不予采纳。
案发前，因曾某的原直接领导被湖南省纪委“双规”，被告人陈文辉害怕牵连到曾某，担心其向曾某行贿的事实被查，要求曾某退回了其所送的100万元，被告人陈文辉的行贿犯罪行为已经完成，事后退款行为并不影响行贿罪的构成。但鉴于此情形，可酌情从轻处罚。
4、被告人陈文辉是否构成自首的问题。
检察机关出具的《关于犯罪嫌疑人陈文辉的到案经过及侦破情况说明》，说明检察机关在查办吴文明行贿案中发现被告人陈文辉向曾某行贿100万元的线索，被告人陈文辉到案后，既如实交代了向曾某行贿100万元的事实，又主动交代了检察机关未掌握的其给曾某送1块价值江诗丹顿品牌男士手表和为曾某和欧某支付车辆购置税7.25万元犯罪事实。根据公诉机关所提交的相关讯问材料，被告人陈文辉最开始是2017年9月26日交代其向曾某行贿100万元的事实，而欧某最开始是2017年11月5日交代的，曾某最开始是2017年11月14日交代。被告人陈文辉的交代在前，曾某、欧某交代在后，这与中共怀化市纪律办公室出具的《关于曾某、欧某违纪案相关情况的函》中所表述“曾某、欧某如实交代组织已掌握的陈文辉行贿100万元的问题”相吻合。检察机关在侦办吴文明行贿一案中，于2017年11月23日对吴文明进行第13次讯问时，吴文明有交代“我估计陈文辉给曾某送了钱”，假如这就是线索的话，也是在被告人陈文辉交代之后。本案宣判前，公诉机关也未能提交掌握被告人陈文辉行贿100万元线索的相关证据。鉴此，检察机关认为立案前已掌握陈文辉向曾某行贿100万元的线索，本院不予确认。
检察机关立案且采取指定监视居住强制措施后，被告人陈文辉主动交代了其向曾某行贿107.25万元及江诗丹顿男士手表的事实，辩护人认为该情形应当认定为自首情节，出庭公诉人对辩护人提出应认定自首的意见表示认可。两高《关于办理职务犯罪案件认定自首、立功等量刑情节若干问题的意见》第一条中规定“没有自动投案，但具有以下情形之一的，以自首论:(1)犯罪分子如实交代办案机关未掌握的罪行，与办案机关已掌握的罪行属不同种罪行的;(2)办案机关所掌握线索针对的犯罪事实不成立，在此范围外犯罪分子交代同种罪行的。”本院认为，被告人陈文辉符合上述“以自首论”所规定的情形，应当以自首论。
本院认为：被告人陈文辉为谋取不正当利益，给予国家工作人员人民币现金107.25万元及仿江诗丹顿男士手表1块，情节严重，其行为构成行贿罪。公诉机关指控被告人陈文辉所行贿罪名成立，本院予以确认。公诉机关指控被告人陈文辉构成串通投标罪的事实不清，证据不足，本院不予确认。被告人陈文辉行贿行为发生在2015年11月1日《中华人民共和国刑法修正案（九）》实施之前，应当适用1997年修订的《中华人民共和国刑法》的相关法条。
被告人陈文辉被采取强制措施后，主动交代了检察机关尚未掌握的犯罪事实，应当以自首论，可以减轻处罚。根据本院的委托，长沙市望城区司法局出具社区矫正调查评估意见，建议对被告人陈文辉适用社区矫正，本院对此意见予以采纳。鉴于被告人陈文辉具有上述法定减轻、酌情从轻处罚情节，且对侦破曾某受贿案起到关键作用，可对被告人陈文辉适用缓刑。被告人陈文辉用于行贿犯罪的资金100万元，因受贿人曾某已退回，应从被告人陈文辉手中追缴，予以没收；随案移送的仿江诗丹顿男士手表1块，予以没收。
据此，本院依照1997修订的《中华人民共和国刑法》第三百八十九条第一款、第三百九十条第一款和《中华人民共和国刑法》第十二条第一款、第六十七条第二款、第七十二条第一款、第七十三条第二、三款、第六十四条及《最高人民法院最高人民检察院关于办理贪污贿赂刑事案件适用法律若干问题的解释》第八条第一款第（一）项、《最高人民法院、最高人民检察院关于办理行贿刑事案件具体应用法律若干问题的解释》第十二条、《最高人民法院、最高人民检察院关于办理职务犯罪案件认定自首、立功等量刑情节若干问题的意见》第一条之规定，并经本院审判委员会讨论，判决如下：
一、被告人陈文辉犯行贿罪，判处有期徒刑三年，缓刑三年；
（缓刑考验期限从判决确定之日起计算。）
二、追缴被告人陈文辉行贿犯罪资金人民币100万元，予以没收，上缴国库；随案移送的仿江诗丹顿男士手表1块，予以没收，上缴国库。
如不服本判决，可在接到判决书的第二日起十日内，通过本院或者直接向湖南省怀化市中级人民法院提出上诉。书面上诉的，应当提交上诉状正本一份，副本二份。
审　判　长　　奉志辉
人民陪审员　　谌贻求
人民陪审员　　肖时文
二〇一九年七月三十一日
法官助理罗晓静
书记员邓雪姣


陈和受贿一审刑事判决书
受贿		发布日期：2020-01-02	浏览：40次	
   
湖南省溆浦县人民法院
刑 事 判 决 书
(2018)湘1224刑初196号
公诉机关湖南省溆浦县人民检察院。
被告人陈和，男，1968年4月14日出生，湖南省中方县人，汉族，大专文化，原系怀化市人民政府驻北京联络处正科级干部，户籍所在地长沙市开福区，常住地北京市朝阳区元大都遗址公园第**；因涉嫌犯行贿罪经怀化市人民检察院决定于2017年8月31日被指定监视居住在怀化市鹤城区垦新园1131室，因涉嫌犯利用影响力受贿罪于2017年11月29日被逮捕；现羁押于溆浦县看守所。
辩护人黄修，湖南宏峰律师事务所律师。
被告人陈和受贿一案，经湖南省怀化市中级人民法院指定管辖，由溆浦县人民法院审判。湖南省溆浦县人民检察院以湘溆检执检刑诉［2018］2号起诉书指控被告人陈和犯受贿罪，于2018年5月18日向本院提起公诉。本院依法组成合议庭，于2019年1月23日公开开庭对本案进行了审理，溆浦县人民检察院指派检察员李勇出庭支持公诉，被告人陈和及其辩护人黄修均到庭参加诉讼。在本案审理过程中，溆浦县人民检察院以需要补充侦查为由建议本院延期审理2次，该院补充侦查完毕后移送本院，本案重新计算审理期限。经报请湖南省怀化市中级人民法院批准，延长本案审理期限三个月。本案现已审理终结。
溆浦县人民检察院指控：2012年，怀化市水务投资集团有限公司（以下简称水务投）与沅陵县人民政府就合作开发沅陵县酉水白田段河道综合治理工程项目(以下简称酉水白田项目）进行了多次协商洽谈。期间，与水务投董事长曾红卫（另案处理）关系密切的被告人陈和从中穿针引线，促成水务投与沅陵县政府达成合作意向。在此过程中，被告人陈和向曾红卫提出承揽酉水白田项目的要求。曾红卫明知被告人陈和没有承揽工程项目的能力，仍答应了陈和的要求，并交代陈和寻找在沅陵县有影响力和经济实力的人参与该项目，被告人陈和答应了。之后，被告人陈和经唐启智介绍联系到沅陵县伟创房地产有限公司法人代表谢某，陈和向谢某介绍了酉水白田项目的情况，讲其与水务投董事长曾红卫关系非常密切，保证能拿到酉水白田项目，到时可以将工程交给谢某做，谢某同意了。被告人陈和跟谢某约定，由陈和负责协调关系将酉水白田项目搞到手，谢某负责项目出资与具体施工，谢某按工程合同价10%给予被告人陈和好处费。两人协商好后，被告人陈和为使谢某相信其与曾红卫关系密切，能确保拿到酉水白田项目，遂介绍谢某与曾红卫认识。曾红卫对谢某的实力进行考察后，对陈和找谢某承建沅陵酉水白田项目予以认可，并交待水务投下属怀化市水务建设经营有限公司（以下简称水务建经公司）总经理邹某对陈和、谢某承揽酉水白田项目予以关照。后因张龙找到曾红卫欲参与承揽酉水白田项目，曾红卫遂跟陈和讲酉水白田项目由陈和、张龙一起做，每人做一半工程量。
2012年12月30日，沅陵县人民政府、沅陵县经济建设有限公司与水务投集团、水务建经公司签订了沅陵酉水白田段河道综合治理工程项目联合投资合同书。合同书约定由水务投及水务建经公司负责筹措项目建设资金、选定具有相应工程施工资质的施工单位进行施工。酉水白田项目确定由水务建经公司作为业主单位负责具体的招投标工作。在该项目招投标挂网之前，曾红卫主持召开了水务投集团会议上，在会上曾红卫要求每家参与投标的公司须向水务建经公司缴纳2000万元信誉保证金，并要求该项目在春节期间完成招标报名工作，以此来抬高酉水白田项目招投标门槛，确保陈和、谢某、张龙取得酉水白田项目。后张龙、谢某联系到湖南水总水电建设集团有限公司（以下简称湖南水总）怀化分公司经理余某（另案处理），通过余某借用湖南水总的资质参与酉水白田项目的投标，并且张龙还要求余某再找几家有资质的公司参与陪标。之后，余某又先后串通湖南华纬水电工程公司、湖南建筑工程有限公司、湖南中格建设集团有限公司围标该项目。2013年1月22日、1月30日，谢某筹集到2000万元后分五次以湖南水总的名义缴纳了信誉保证金。因资金不足，谢某通过陈和介绍找到曾红卫，曾红卫安排水务投下属全资子公司怀化市融诚水务投资有限公司给谢某借款2000万元，谢某以此2000万元替湖南中格建设集团有限公司缴纳了信誉保证金。
2013年4月10日，湖南水总以2.05417017亿元中标酉水白田项目。2013年5月8日，湖南水总与水务建经公司、沅陵县经济建设投资有限公司签订了酉水白田项目合同协议书。随后，湖南水总与张龙、谢某将酉水白田项目划分为1工区和2工区，谢某负责1工区施工，工程量1亿元左右。谢某随后组织人员设备进场进行施工。酉水白田项目动工后，被告人陈和找到谢某，讲其不参与该项目具体施工，要求谢某按酉水白田项目1工区工程量的10%付给其好处费。谢某考虑到酉水白田项目是因陈和的关系才取得的，同意支付好处费，但因其从水务投借款2000万元需承担利息支出，要求降低提成比例。被告人陈和同谢某多次协商后，谢某同意按酉水白田项目1工区工程量的5-6%左右的比例，约600余万元给予陈和好处费。2013年5月28日，谢某与湖南水总签订酉水白田段治理工程劳务和设备组织委托协议书，承包范围为第一工区。2013年6月1日，谢某给陈和转账支付330万元；2013年10月18日，谢某通过沅陵县伟创房地产开发有限公司给陈和转账支付200万元；加上之前2012年10月8日陈和以借款名义从谢某处拿的80万元，谢某共计给被告人陈和支付了610万元的好处费。
为证明上述事实，公诉机关提交了相应证据。公诉机关认为，被告人陈和与曾红卫关系密切，在曾红卫明知的情况下，利用曾红卫的职权和职务上的行为，为谢某承揽工程谋取不当利益，收受谢某人民币610万元，数额特别巨大，其行为触犯《中华人民共和国刑法》第三百八十五条、第三百八十六条之规定，应当以受贿罪追究其刑事责任。在共同犯罪中，被告人陈和系主犯，适用《中华人民共和国刑法》第二十五条第一款、第二十六条第一、四款之规定。提请本院依法判处。
被告人陈和当庭辩解：1、其与曾红卫不属于关系密切的人；2、其与谢某在沅陵酉水白田项目中是合作关系，自己前期有资金投入，当时双方约定是利润五五分成；3、其所得610万元是谢某给付其前期资金投入和退出项目合作的补偿费；4、其与曾红卫不构成共同受贿。
辩护人黄修律师辩称：1、谢某给付被告人陈和610万元，不是因为陈和完成了他的请托事项而给付的感谢费，而是双方解除酉水白田项目合伙关系后所支付的散伙费。本案中没有证据证明，谢某为了承揽酉水白田项目请托陈和或曾红卫帮忙的事实，也没有证据证明，谢某为了请托事项给陈和或曾红卫财物，更没有证据证明，谢某获得此项目的施工权后，为感谢陈和或曾红卫的帮忙而给他们财物，因此，不能认定谢某系刑法意义上的请托人和行贿人。2、被告人陈和的行为不构成受贿罪。其理由是，被告人陈和虽有国家公职人员有身份，但其职权与沅陵酉水白田项目没有关联性，且其与曾红卫亦不符合职务上有隶属、制约关系的国家工作人员关系，故其不具有“利用职务上的便利”情形。3、被告人陈和与曾红卫事前无通谋，事中无策划，事后无分配，主观上二人没有共同受贿的故意，客观上没有收受贿赂的行为，故被告人陈和与曾红卫不构成共同受贿。
经审理查明：2012年12月，怀化市水务投与沅陵县人民政府就合作开发沅陵县酉水白田段河道综合治理工程项目(简称酉水白田项目)进行了多次协商洽谈。期间，被告人陈和从中牵线搭桥，促成怀化市水务投与沅陵县政府达成合作意向。随后，被告人陈和向时任怀化市水务投董事长的曾红卫（另案处理）提出承揽酉水白田项目的要求。曾红卫明知被告人陈和没有承揽该项目的能力，系“提篮子”（即通过帮助他人协调关系，拿到工程项目以后，自己不做具体的事情，从中收取好处费，将工程项目交给他人做），仍答应了陈和的要求，并交代陈和到沅陵县寻找有影响力和经济实力的人参与该项目，陈和表示同意。随后，陈和经唐某介绍认识了沅陵县伟创房地产开发有限公司法定代表人谢某（另案处理），陈和介绍了酉水白田项目的情况，并讲其与曾红卫关系密切，保证能拿到酉水白田项目，可将该工程项目交给谢某做，谢某表示同意。被告人陈和与谢某约定，由陈和负责协调关系将工程搞到手，谢某负责出资和具体施工，谢某按工程合同价10%给予陈和好处费。之后，被告人陈和将谢某介绍给曾红卫认识，曾红卫带人考察谢某的经济实力后，认为谢某有一定的经济实力，同意谢某来做该项目工程。因湖南紫光恒福投资发展有限公司张龙也要求承揽酉水白田项目，曾红卫便跟陈和讲酉水白田项目由陈和、张龙一起做，每人一半工程量。随后，曾红卫安排水务投下属全资子公司怀化市水务建设经营有限公司总经理邹某负责酉水白田项目招投标事宜，并将陈和、谢某、张龙介绍给邹某认识，交代邹某对陈和、谢某、张龙承揽酉水白田项目予以关照。
2012年12月30日，怀化市水务投委托的水务建经公司与沅陵县人民政府委托的沅陵县经济建设有限公司签订了沅陵县酉水白田河道综合治理工程项目联合投资合同，合同约定该项目由怀化市水务投及水务建经公司负责筹措项目建设资金、选定具有相应工程施工资质的施工单位进行施工。怀化市水务投将该项目委托水务建经公司具体实施。在该项目招投标挂网之前，曾红卫主持召开了水务投集团会议，在会上曾红卫要求每家参与投标的公司须缴纳2000万元信誉保证金，并要求该项目在春节期间完成招标报名工作，以此来抬高招投标门槛，确保陈和、谢某、张龙取得该项目。后来，谢某、张龙联系到湖南水总水电建设集团有限公司(简称湖南水总)怀化分公司经理余某(另案处理)，通过余某借用湖南水总的资质参与酉水白田项目的投标，并且张龙还要求余某再找几家有资质的公司参与陪标。之后，余某又联系湖南中格建设集团有限公司(简称中格公司)、湖南华纬水电工程公司(简称华纬公司)、湖南省建筑工程集团总公司(简称建工集团公司)，借用以上公司资质围标，约定由张龙、谢某代缴信誉保证金，支付借用资质费、标书制作费、人员出场费，中标后由谢某、张龙承建工程。后谢某筹集2000万元后分五次以湖南水总的名义缴纳了信誉保证金。因谢某还要代中格公司缴纳信誉保证金2000万元，谢某资金不足无法缴纳，遂通过被告人陈和找到曾红卫，曾红卫安排水务投下属全资子公司怀化市融诚水务投资有限公司给谢某借款2000万元。谢某将该2000万元以中格公司名义缴纳了信誉保证金。通过邹某与余某、张龙、谢某相互串通，最终仅有湖南水总、华纬公司、中格公司、建工集团公司四家围标公司参与酉水白田项目投标，2013年4月3日，湖南水总中标该项目。2013年5月28日，谢某与湖南水总签订工程劳务和设备组织委托协议书，取得该项目1工区工程施工承包权，工程金额约为一亿元。酉水白田项目动工后，被告人陈和找到谢某，讲其不参与该项目具体施工，要求谢某按照1工区工程量的10%给付好处费。谢某考虑到酉水白田项目是因陈和的关系取得，同意给其好处费，但因其从怀化市水务投借款2000万元需要承担利息，故要求陈和降低提成比例。经多次协商，谢某同意按1工区工程量的5-6%左右的比例，约600余万元给予陈和好处费。2013年6月1日，谢某给陈和转账支付330万元。随后，被告人陈和向谢某催要其余好处费，双方产生争议，曾红卫从中进行协调，并要谢某抓紧时间施工，完工后先给其验收结算。2013年10月18日，谢某通过沅陵县伟创房地产开发有限公司给陈和转账200万元，加上2012年10月8日陈和以借款名义从谢某处拿的80万元，谢某共计支被告人给陈和610万元好处费。
另查明，被告人陈和与曾红卫相识于上世纪八十年代，两人关系非常密切，特别是2011年曾红卫分管怀化市人民政府驻北京联络处后，被告人陈和多次陪同曾红卫外出度假、游玩，多次相邀到澳门赌博。其中谢某给被告人陈和转账330万元后，2013年9月28日至10月5日期间，被告人陈和陪同曾红卫及其妻欧阳梦婷等人出境至马尔代夫游玩，为曾红卫庆祝生日，期间2次到澳门赌场赌博，在澳门的食宿、开支均由被告人陈和负担，共计消费774153.22元。
上述事实，有下列经庭审举证、质证且查证属实的证据予以证明：
1.书证：
（1）被告人陈和的身份信息及资料：
户籍信息资料，证明被告人陈和的年龄及身份情况，已达到完全刑事责任年龄。
招收固定工人审批表、劳动合同制工人转移工作单位审批表、录用国家干部审批表、干部自传、干部任免审批表、国家公务员职务任免审批表、湖南省机关事业单位工作人员工资异动审批表、2014年及2015年度考核登记表等，证明被告人陈和系怀化市人民政府驻北京联络处正科级干部的身份。
（2）曾红卫的身份和任职资料：
户籍信息资料，中共怀化市委关于曾红卫等同志任职的通知、怀化市机构编制委员会相关文件、事业单位法人证书及营业执照、怀化市水务投资集团有限公司关于领导班子成员工作分工及调整的相关文件，证明曾红卫自2011年至2017年任怀化市水务投资集团有限公司董事长。
（3）沅陵县酉水白田段河道综合治理工程项目联合投资合同书、联合投资补充合同书、酉水白田项目招标公告、酉水白田项目施工承包合同、酉水白田项目劳务和设备组织委托协议书、沅陵酉水项目工程保证金缴纳及退还明细表等，证明沅陵县人民政府、沅陵县经济建设有限公司与水务投集团、水务建经公司签订了联合投资合同书，合作开发沅陵县酉水白田段河道综合治理工程项目，湖南水总水电建设集团有限公司中标酉水白田项目的施工建设业务，该公司又将施工建设工程具体承包给谢某、张龙二人，其中谢某承包的是该项目第一工区、张龙承包的是该项目第二工区。谢某、张龙作为酉水白田项目工程的具体承包人于2013年分别向怀化市水务建设经营公司缴纳了4000万元项目信誉保证金。
（4）被告人陈和的银行账户交易流水，证明谢某分别于2012年10月8日、2013年6月1日、2013年10月18日向被告人陈和的中国建设银行账户43×××22转账80万元、330万元、200万元，共计610万元。
（5）关于水务建设公司400万元借款的说明以及相关说明、收退保证金相关书证，证明怀化市融城水业投资有限公司就该笔400万元借款与陈和、谢某、张龙没有任何关系；怀化水务建设公司除收取四家投标单位各2000万元保证金外，未收取任何费用，也未收取陈和、谢某、张龙的投标保证金；怀化水务建设公司与陈和、谢某没有发生经济往来。
（6）陈和、曾红卫出境记录、陈和银行账户消费记录，证明陈和于2013年9月28日从深圳出境至马尔代夫，于2013年10月3日从九州入境，乘坐的交通工具是海乔1215，再从拱北出境至几内亚比绍，2013年10月5日从拱北入境；曾红卫于2013年9月28日从深圳出境至马尔代夫，于2013年10月3日从九州入境，乘坐的交通工具是海乔1215，再从横琴出境至几内亚比绍，2013年10月5日从横琴入境；陈和43×××22银行账户于2013年10月3日至10月5日期间，在澳门消费记录，5笔共计774153.22元。
2.证人证言：
（1）证人谢某（沅陵县伟创房地产开发有限公司法人代表，酉水白田项目1工区承包人）的证言证明，谢某通过唐某的介绍认识了陈和，陈和说能百分之百把这个工程搞到手，问谢某愿不愿意与他一起做。如果谢某一个人做这个工程的话，陈和负责把工程搞到手，陈和拿总造价10%的提成费用，谢某表示同意。后陈和将谢某介绍给曾红卫、邹某认识。在招投标之前，陈和让谢某准备4000万元信誉保证金，谢某缴纳2000万元后，还差2000万元的投标信誉保证金无力交纳，陈和带着谢某去曾红卫办公室，要曾红卫帮忙从融诚公司借款，曾红卫表示同意并通知融诚公司老总李某1到其办公室，最后在曾红卫办公室，谢某、陈和、曾红卫、李某1商定，由融诚公司给谢某借款2000万元，用以谢某缴纳酉水白田项目投标信誉保证金，月息1分五。谢某以伟创房地产公司的名义和融诚公司签订好借款合同，不久融诚公司将2000万元借款转到伟创房地产公司账上，谢某将此2000万元缴纳了酉水白田项目保证金。湖南水总中标酉水白田项目，2013年5月28日，谢某与湖南水总签订《沅陵县酉水白田段治理工程劳务和设备组织委托协议书》，取得第一工区的施工权。2013年5月谢某承揽到该工程后不久，陈和提出退出，工程由谢某一人做，并要求谢某按工程量10%作为提点费用，谢某认为提点费用太高，再加上工程才开始资金不足，没有谈成。后经多次协商，谢某同意按工程量的5-6个点给陈和好处费，其前后共计支付610万元给陈和，其中2013年6月1日转账330万元，2013年10月18日转账200万元。因在招投标之前2012年10月8日，陈和以借款名义向谢某借款80万元，在谢某向陈和支付好处费时，将该80万元抵扣入好处费中。在施工过程中，谢某给了陈和一笔330万元好处费后，谢某没有什么流动资金了，陈和仍催要提成费。有次谢某与曾红卫说过，这个工程利润低，其已经给了陈和几百万了，陈和还在催要，只有把自己的一台巴博斯汽车给陈和算了。曾红卫让谢某抓紧施工，报单的时候不会卡谢某，完工后先给其验收结算的。
（2）证人唐某的证言证明，2012年下半年的一天，陈和打电话跟唐某讲怀化市水务投准备在沅陵县实施一个防洪堤工程，工程金额大概有一个多亿，他跟怀化市水务投的曾红卫关系好，能够将项目拿下了，但他自己没有经济实力做，他叫唐某帮忙联系一个在沅陵县有实力做工程的人，工程中标后陈和把这个项目给他做，陈和要从工程量提取百分之十的提成。之后唐某想到了谢某，因为谢某是沅陵人，在沅陵做项目，并且在沅陵有一定的人脉，经济实力也很好。唐某就跟谢某讲，怀化水务投在沅陵县有个项目，金额有一个多亿，陈和能够拿下这个项目，但是他想把这个项目给别人做，陈和从中提取工程量百分之十的提成费，问谢某是否有兴趣。谢某说愿意做这个项目。过了几天，唐某约谢某、陈和在怀化金苑宾馆茶楼见面，唐某介绍谢某与陈和认识，陈和把水务投在沅陵的项目做了介绍，陈和还说自己与水务投的曾红卫关系很好，曾红卫答应把这个项目给他做，陈和讲他把项目拿到后要从中提取工程量百分之十的提成费，陈和问谢某是否愿意做。谢某当时答应愿意做。他们协商后相互留了电话。最后，陈和实际没有做沅陵县酉水白田项目，这个项目是谢某和张龙做的。
（3）证人李某1（怀化市水务投资集团有限公司财务总监）的证言证明，2013年2月初的一天，曾红卫通知李某1到曾红卫的办公室后，当时谢某也在。曾红卫要求融诚水业投资有限公司给谢某借2000万元。李某1听到曾红卫同谢某讲设门槛之类的话，认为曾红卫要怀化市融诚水业投资有限公司给谢某借2000万元就是为了酉水白田项目招投标的事情，是为了确保该项目能够让谢某他们来做而设的门槛。事后，怀化市融诚水业投资有限公司与谢某的沅陵县伟创房地产公司签订了2000万元的统借统还协议，并在2013年2月5日将2000万元打到谢某提供的沅陵县伟创房地产开发有限公司的账上。事后曾红卫还找过李某1，协调谢某给融诚水业还款的时间和金额，要求融诚水业延迟谢某还款的时间，导致谢某现在还有几百万的本金没有还清。融城水业公司没有独立经营和决定权，该公司是按照水务投公司决定去经营。2013年3月份，建设经营公司向融城水业公司借过400万元款项。
（4）证人邹某的证言证明，陈和与曾红卫关系密切，曾红卫在项目招投标过程中要邹某提高投标门槛，在中标后要邹某对施工队伍予以关照。
（5）证人李某2的证言证明，李某2于2002年至2016年11月任湖南水总公司法人代表，湖南水总公司怀化分公司经理余某于2013年用湖南水总公司资质参与沅陵酉水白田项目招投标并中标。该工程具体实施者是张龙、谢某，总公司只收取一定的管理费。
（6）证人全某的证言证明，酉水白田项目是由怀化市水务建设经营公司进行招投标，该招投标信息于2013年春节期间挂网，没有与沅陵县经建投公司交流沟通。
（7）证人余某的证言证明，张龙、谢某与余某联系，借用湖南水总公司资质，并联系常德华纬公司、湖南建筑工程公司、湖南中格公司三家公司围标，最终由湖南水总公司中标沅陵酉水白田工程。
3.被告人供述和辩解：
（1）被告人陈和的供述与辩解：陈和与曾红卫关系密切，陈和经常帮曾红卫出谋划策，利用人脉关系帮助曾红卫协调关系，帮忙宣传推广水务投，沅陵县的酉水白田项目就是陈和居中协调才搞好的。陈和向曾红卫提出了要做这个项目工程，曾红卫要陈和到沅陵县找一个有经济实力的人来做。2012年6月份左右，陈和通过唐启智介绍认识了谢某，陈和向谢某介绍了沅陵酉水白田项目，并讲自己跟沅陵县政府和怀化水务投领导的关系都很好，肯定能拿到这个项目，并商定由谢某负责工程施工，陈和负责关系协调。项目完工后，陈和从谢某处拿10%，谢某表示同意。后来，陈和介绍谢某给曾红卫认识。2012年7月份，怀化市水务投和沅陵县政府签订了酉水白田项目合作意向协议书，张龙也参与酉水白田项目，曾红卫讲以后酉水白田项目就交给陈和、谢某和张龙一起去做。2013年初，沅陵酉水白田项目招投标的具体事情，曾红卫安排邹某负责，要求每个投标公司还要给业主单位怀化水务建设经营有限公司缴纳2000万元的工程保证金，这样就增加了酉水白田项目的投标成本，抬高了酉水白田项目投标的门槛，那些不能保证百分百中标的公司就不会参与这个项目的投标了。后来邹某找来的四家投标公司缴纳了共计8000万元保证金，是由谢某和张龙负责支付的，每人4000万元，其中谢某自己出了2000万元，另外2000万元是从怀化市水务投下属的融诚投资公司借的。招投标的事情都是谢某具体去操作。湖南水总公司中标之后，陈和跟谢某、张龙等人一起到长沙，谢某、张龙分别跟湖南水总公司签订了关于沅陵酉水白田段综合治理工程的劳务分包协议。陈和在酉水白田项目上没有参与管理，陈和提前退出酉水白田项目，谢某分3次给陈和的银行账户上转了610万元。
（2）同案人曾红卫的供述与辩解：曾红卫与陈和在上世纪八十年代就认识了，两个人关系非常好，就像兄弟一样。陈和参与了2013年初怀化市水务投与沅陵县政府合作开发酉水白田项目，陈和从中牵线，后来又与谢某合作完成了部分标段项目施工。
根据怀化市政府的要求，怀化市水务投要加大对各县水利建设的投入，当时沅陵县有一个比较成熟的项目，就是酉水白田防洪堤建设项目，陈和与当时的沅陵县委书记刘志良比较熟，他就从中牵线搭桥促成了这个项目的合作。2012年12月份怀化市水务投与沅陵县政府签订了合作协议，项目的业主方是水务投下属的建设公司和沅陵县经建投。这个项目由水务投的水务建经公司投资4个亿，沅陵县政府保证兜底回购，项目如果产生利润，双方按协议分成。如果亏损，由沅陵县政府兜底保证水务投的投资收回成本。签订协议的时候，陈和主动向曾红卫提出想做这个项目，当时沅陵县主要领导和怀化市一名副市长都在场，他们都表示希望曾红卫支持下陈和，意思是把这个项目交给陈和来做，陈和本来与曾红卫关系就好，曾红卫就答应了。2013年项目准备实施，水务投要求施工单位在招投标之前就要缴纳2000万元保证金，同时约定，中标单位前期垫资，在工程进度达到40%的时候，才开始支付第一笔工程款。陈和只是单纯的“提篮子”，他就是帮助谢某拿到这个项目，但是并不实际参与项目施工，而是由谢某给陈和一笔钱，从中获得好处。因为陈和不是做事的人，他是搞关系的，所以曾红卫要他找一个沅陵有实力的本地人一起来做，保证项目的正常进行。陈和当时就和曾红卫说他有个合作伙伴是沅陵当地人谢某，曾红卫并不认识谢某，是经陈和介绍才认识的，经过考察，曾红卫觉得谢某实力不错，就同意由他们两个人合作来实施项目。当时陈和还提出整个项目都交给他和谢某来做，后来曾红卫告诉陈和，张龙也要求做这个项目，因为张龙在水务投成立之初借了2000万元给水务投公司，曾红卫为了感谢张龙对水务投的帮助，另外也想把这2000万元继续留在水务投，也就答应张龙做部分项目。
酉水白田项目招标之前，曾红卫把陈和、谢某和张龙一起介绍给了水务投下属的水务建经公司总经理邹某，曾红卫对邹某说沅陵酉水白田项目张龙与陈和两人想来竞标，怀化市某某副市长也打了招呼，让邹某和张龙、陈和具体对接一下。设置2000万元的信誉保证金，一是怀化市水务投答应给沅陵县政府借款8000万元，而水务投缺钱，二是使没有实力的想来竞标的公司放弃竞标，排除潜在招标对象，帮助张龙、陈和顺利中标。之后，曾红卫要求邹某招投标公告必须在春节前挂网，主要是春节前关注的人少，即使关注了，很少能在春节假期那么短的时间内筹集到2000万元的高额信誉保证金，确保张龙、陈和顺利中标。
邹某曾经向曾红卫汇报过陈和与谢某已经缴纳了一家单位的保证金2000万元，但是他们还想找一家单位来投标，但是钱不够，曾红卫说钱不够就从融城公司这里借，融诚公司还可以赚点利息。曾红卫将融诚公司经理李某1叫来谈妥给谢某借款2000万元。后来融诚公司借了2000万元给谢某，谢某就用这2000万元缴纳了一家投标公司的保证金。2013年3月，酉水白田项目开始招标，最后湖南水总中标。湖南水总只是挂名，项目实施以后，项目分为两个工区，一个工区由张龙施工，另一个工区由陈和与谢某施工。
工程开工不久的一天，陈和同曾红卫在长沙玩的时候，陈和向曾红卫抱怨谢某过河拆桥，只给了他两三百万元工程提成费，曾红卫给陈和做工作让其要想通。在施工过程中的一天，谢某也向曾红卫抱怨说这个工程利润低，陈和“吃的太咸”（意思要的提成费太多）其已经给了陈和几百万提成费，陈和还在向其催要，其想要把自己的价值270余万元的巴博斯汽车抵给陈和，曾红卫给谢某做工作，讲陈和不会要车子的。曾红卫让谢某抓紧时间施工，完工后先给其验收结算。曾红卫估计谢某可能给了陈和500-600万元好处费。
其还供述：2011年曾红卫分管怀化市人民政府驻北京联络处后，陈和多次给曾红卫庆祝生日、陪同曾红卫外出度假、游玩，多次相邀到澳门赌博，多数均由陈和开支。其中2013年9月28日至10月5日期间，陈和陪同曾红卫及其妻欧阳梦婷等人出境至马尔代夫游玩，为曾红卫庆祝生日，期间二次到澳门赌场赌博，在澳门的食宿、开支大多数由陈和负担。
针对被告人陈和及其辩护人提出的主要辩解、辩护意见，根据本案的事实和证据，评判如下：
本案中，曾红卫明知陈和无承揽酉水白田工程项目的能力，系“提篮子”，仍答应陈和承揽酉水白田工程项目的要求，并出谋划策，让陈和在沅陵县当地找有实力的人合伙承揽。陈和找到同样没有承揽工程资质的谢某后，曾红卫还参与实地考察谢某的承揽工程能力的工作，并予认可。在招标前给负责招标工作的邹某打招呼要求给予谢某关照，在谢某无力交纳围标公司投标信誉保证金的情况下，安排下属全资公司给谢某借款2000万元，用于交纳信誉保证金，最终使张龙、谢某邀约来的围标公司中标，谢某承揽到酉水白田工程项目的一半工程。在陈和与谢某就提取好处费发生矛盾时，曾红卫又分别做陈和、谢某的工作，调和双方矛盾。曾红卫与陈和关系密切，从2012年开始，数次给曾红卫庆祝生日聚餐、游玩，出境澳门一起到赌场参与赌博等，均由陈和支付消费款，2013年国庆期间，陈和收到谢某330万元好处费后，为曾红卫庆祝生日，邀请曾红卫出境至马尔代夫游玩，期间二次到澳门赌场赌博，在澳门的食宿、开支均由陈和负担，陈和消费70余万元。以上事实的证据确实、充分，并已形成证据锁链，应予认定。曾红卫明知陈和无承揽能力系“提篮子”，仍同意将酉水白田项目交给陈和承建，二人主观上就利用曾红卫职权为他人谋利并收取贿赂具有概括性的合意；客观上曾红卫实施了利用职务便利为谢某在酉水白田项目中标谋取利益的行为。曾红卫也明知陈和向谢某索要好处费，其不仅不制止，陈和、谢某之间就支付好处费发生矛盾时，曾红卫还分别做谢某、陈和的工作，平息两人之间的纠纷，事后有用受贿财物旅游、赌博等共同支配使用的行为。在本案的酉水白田工程项目中，陈和并未实际出资，谢某正是基于陈和与曾红卫的密切关系，才同意与陈和达成名义上的合作关系，其实就是要通过陈和来利用曾红卫的职务便利，为自己谋取利益，本质上就是一种权钱交易。谢某之所以能承揽到酉水白田项目，系曾红卫与陈和互相勾结，共同作用的结果。之后，陈和所收受的610万元，是谢某给予曾红卫和陈和的好处费，并非被告人及辩护人所谓的“补偿费”或“散伙费”。事后，被告人陈和虽未实际给曾红卫分赃，但两人共同出境游玩及澳门赌场赌博共消费70余万元，就是被告人陈和与曾红卫两人对受贿款共同占有和处理行为。根据《最高人民法院、最高人民检察院关于办理受贿刑事案件适用法律若干问题的意见》第七条中所规定的“特定关系人以外的其他人与国家工作人员通谋，由国家工作人员利用职务上的便利为请托人谋取利益，收受请托人财物后双方共同占有的，以受贿罪的共犯论处”，应认定被告人陈和与曾红卫系共同受贿。故被告人及辩护人的上述辩解、辩护意见，理由不能成立陈和，本院不予采纳。
本院认为：被告人陈和与国家工作人员通谋，由国家工作人员利用职务上的便利为请托人谋取利益，收受请托人财物后双方共同占有，应以受贿罪的共犯论处，且受贿数额特别巨大，其行为构成受贿罪。公诉机关指控的犯罪事实清楚，证据确实充分，指控被告人陈和犯受贿罪罪名成立，应予以确认。在共同犯罪中，被告人陈和起主要作用，系主犯。被告人陈和所得赃款，应予继续追缴，上缴国库。
综上所述，本院依照《中华人民共和国刑法》第三百八十五条第一款、第三百八十六条、第三百八十三条第一款第（三）项、第二十五条第一款、第二十六条第一、四款、第五十二条、第五十三条、第六十四条和《最高人民法院最高人民检察院关于办理贪污贿赂刑事案件适用法律若干问题的解释》第三条、第十九条之规定，判决如下：
一、被告人陈和犯受贿罪，判处有期徒刑十年，并处罚金人民币八十万元；
（刑期从判决执行之日起计算，判决执行以前先行羁押的，羁押一日折抵刑期一日。指定住所监视居住两日折抵刑期一日，应折抵刑期1个月15日，即自2017年11月29日起至2027年10月13日止。罚金限本判决生效之日缴纳。）
二、被告人陈和违法所得共计人民币610万元应予继续追缴，上缴国库。
如不服本判决，可在接到判决书的第二日起十日内，通过本院或者直接向湖南省怀化市中级人民法院提出上诉。书面上诉的，应当提交上诉状正本一份，副本二份。
(此页无正文)
审　判　长　　奉志辉
人民陪审员　　谌贻求
人民陪审员　　肖时文
二〇一九年六月二十八日
法官助理罗晓静
书记员罗晓静（兼）

曾红卫受贿罪、滥用职权罪一审刑事判决书
受贿		发布日期：2020-03-30	浏览：184次	
   
 湖南省洪江市人民法院
刑 事 判 决 书
（2018）湘1281刑初175号
公诉机关洪江市人民检察院。
被告人曾红卫，男，1966年8月14日出生，汉族，湖南省新晃侗族自治县人，大学文化，原怀化市水务投资集团有限公司党委书记、董事长，曾任怀化市水务投资管理中心法人代表，怀化市房产管理局副局长，怀化市廉租住房建设工作领导小组成员、办公室主任，怀化市人民政府副秘书长，住怀化市鹤城区。因涉嫌犯受贿罪，经湖南省人民检察院决定，于2017年11月22日被怀化市公安局鹤城分局执行指定居所监视居住。经怀化市人民检察院决定，于2017年12月11日由怀化市公安局执行刑事拘留。经湖南省人民检察院决定，于2017年12月29日由怀化市公安局执行逮捕。现羁押于怀化市看守所。
辩护人龙洪林，湖南宏峰律师事务所律师。
洪江市人民检察院以洪检公诉刑诉[2018]178号起诉书指控被告人曾红卫犯受贿罪、滥用职权罪，于2018年9月27日向本院提起公诉。2018年10月8日，怀化市中级人民法院以（2018）湘12刑辖39号指定管辖决定书，指定本院依照刑事第一审程序对本案进行审判，本院于当日立案，并依法组成合议庭，于2018年12月5日召开了庭前会议，并于2018年12月7日第一次公开开庭审理了本案。本案在审理过程中，洪江市人民检察院分别于2018年12月24日、2019年4月22日两次提出延期审理建议，本院分别于2018年12月25日、2019年4月22日两次作出延期审理决定，分别同意延期一个月。洪江市人民检察院分别于2019年1月23日、2019年5月20日，提出庭审恢复建议，本院分别于2019年1月25日、2019年5月21日作出恢复法庭审理决定，并重新计算审理期限。本院经审查认为符合开庭条件，分别于2019年2月28日、2019年5月31日进行了第二、三次公开开庭审理。第一、二次公开开庭审理，洪江市人民检察院均指派检察员蒲小丽、检察官助理凌霞出庭支持公诉。第三次公开开庭审理，洪江市人民检察院指派检察员刘卫华、检察官助理凌霞出庭支持公诉。被告人曾红卫及其辩护人龙洪林三次均到庭参加诉讼。本案现已审理终结。
洪江市人民检察院指控：
一、受贿事实
被告人曾红卫于2007年11月至2011年1月任怀化市房产管理局党组成员、副局长，协助局长分管住宅管理、租赁管理等工作，兼任怀化市廉租住房建设工作领导小组成员、办公室主任；于2011年1月至2011年12月，任怀化市人民政府副秘书长、办公室副主任，协助管理工商、物价、商务、外经外贸、招商引资、国资管理等工作；于2011年12月至案发，任怀化市水务投资集团有限公司(简称怀化市水务投)董事长、总经理、党委书记，主持集团公司和党委全面工作，被告人曾红卫与欧阳某甲(另案处理)于2006年9月27日登记结婚，于2015年9月9日协议离婚。被告人曾红卫利用上述职务便利，为他人谋取利益，单独或者伙同欧阳某甲、陈某甲收取他人财物。具体受贿事实如下：
(一)伙同欧阳某甲收受行贿人吴某甲(另案处理)人民币60万元；单独收受行贿人吴某甲价值28.4284万元奥迪A4轿车一辆。
(1)2008年，行贿人吴某甲挂靠湖南省第三建筑工程公司承揽怀化市城南、城北廉租房项目工程。2010年至2012年期间，吴某甲为了拉近与时任怀化市房管局副局长，怀化市廉租住房建设工作领导小组成员、办公室主任，怀化市人民政府副秘书长、怀化市水务投董事长的曾红卫的关系，希望曾红卫在工程项目中对其予以关照，于2010年6月2日和2012年12月19日分两次通过欧阳某甲控制的账户给曾红卫送了60万。
(2)吴某甲为了跟曾红卫搞好关系，从怀化市水务投承揽工程，于2013年5月通过周某甲以曾红卫儿子曾某甲的名义从湖南世茂汽车销售服务有限公司购买奥迪A4轿车一辆，并支付购车款28.4284万元。随后，被告人曾红卫安排其儿子曾某甲从周某甲的4S店将该奥迪A4车提走，并上户使用，车牌为湘N**×××。
(二)伙同欧阳某甲收受行贿人陈某乙(另案处理)现金人民币100万元、奔驰车上户购置税7.25万元；单独收受行贿人陈某乙价值14.1万元江诗丹顿手表一块、480万元借条一张。
(1)2013年上半年，陈某乙为了从怀化市水务投承揽工程，在怀化市鹤城区曾红卫的家中将一块江诗丹顿手表送给曾红卫，曾红卫予以收受。经认定，该手表价值人民币14.1万元。
(2)2014年至2015年，陈某乙为感谢曾红卫在怀化市沪昆客专怀化南站区域撇洪排涝项目给予的帮助，分别于2014年10月份、2015年1月份，分两次通过欧阳某甲给曾红卫送了100万元，欧阳某甲收受后告知了曾红卫。
(3)2015年7月，被告人曾红卫以其妻子欧阳某甲的名义购买了一辆奔驰ML400型越野车。陈某乙为了感谢曾红卫在怀化市沪昆客专怀化南站区域撇洪排涝项目给予的帮助，于2015年8月为曾红卫和欧阳某甲购买的奔驰ML400型越野车缴纳车辆购置税7.25万元。
(4)2015年的一天，陈某乙为感谢曾红卫在怀化市沪昆客专怀化南站区域撇洪排涝项目给予的帮助，在曾红卫的办公室给曾红卫打了480万元借条，曾红卫收受后，将480万元借条交给欧阳某甲保管。
2016年4月，原怀化市委书记李某甲被湖南省纪委立案调查后，被告人曾红卫与陈某乙害怕事情暴露，被告人曾红卫安排欧阳某甲将100万元现金、江诗丹顿手表一块、480万元借条退还给陈某乙。
(三)单独收受湖南紫光恒福投资有限公司由张某甲(另案处理)经手送出的人民币120万元。
(1)2013年5月的一天，湖南紫光恒福投资有限公司股东向某甲、傅某甲、张某甲经商议，为感谢曾红卫在沅陵县酉水白田项目和“恒福一品”项目上的关照，决定由公司出资120万元给予曾红卫。2013年5月一天，张某甲在被告人曾红卫居住的怀化市鹤城区，送给曾红卫一张户名为陈某丙的中国农业银行银行卡，卡内存有人民币80万元。曾红卫收受后将卡交给了欧阳某甲保管使用。
(2)2014年春节前，张某甲在被告人曾红卫居住的怀化市鹤城区分两次送给曾红卫两张户名分别为张某乙、张某丙的中国农业银行银行卡，每张卡内分别存有人民币20万元，共计40万元。曾红卫收受后将卡交给了欧阳某甲保管使用。
(四)伙同陈某甲(另案处理)收受行贿人谢某甲(另案处理)人民币610万元。
2012年12月，怀化市水务投与沅陵县人民政府就合作开发沅陵县酉水白田段河道综合治理工程项目(以下简称酉水白田项目)进行了多次协商洽谈。期间，陈某甲从中牵线搭桥，促成怀化市水务投与沅陵县政府达成合作意向。随后，陈某甲向时任怀化市水务投董事长的被告人曾红卫提出承揽酉水白田项目的要求。曾红卫明知陈某甲没有承揽该项目的能力，仍答应了陈某甲的要求，并向陈某甲提出到沅陵县找有影响力和经济实力的人合伙承揽。随后，陈某甲经唐某甲介绍联系到沅陵县伟创房地产开发有限公司法定代表人谢某甲，陈某甲向谢某甲介绍了酉水白田项目的情况，讲其与水务投董事长曾红卫关系密切，保证能拿到酉水白田项目，到时可以将工程交给谢某甲做，谢某甲表示同意。陈某甲和谢某甲约定，由陈某甲负责协调关系将工程搞到手，谢某甲负责出资与具体施工，谢某甲按工程合同价10%给予陈某甲好处费。随后，陈某甲将谢某甲介绍给被告人曾红卫认识，曾红卫同意谢某甲来做该项目的工程。后因湖南紫光恒福投资发展有限公司张某甲找到曾红卫参与承揽酉水白田项目，曾红卫遂跟陈某甲讲酉水白田项目由陈某甲、张某甲一起做，每人一半工程量。被告人曾红卫将陈某甲、谢某甲、张某甲介绍给水务投下属怀化市水务建设经营有限公司(以下简称水务建经公司)总经理邹某甲(另案处理)认识，并交代邹某甲对陈某甲、谢某甲、张某甲承揽酉水白田项目予以关照。
2012年12月30日，怀化市水务投委托的怀化市水务建经公司与沅陵县人民政府委托的沅陵县经济建设有限公司签订了沅陵县酉水白田河道综合治理工程项目联合投资合同，合同约定该项目由怀化市水务投及水务建经公司负责筹措项目建设资金、选定具有相应工程施工资质的施工单位进行施工。怀化市水务投将该项目委托水务建经公司具体实施。在该项目招投标挂网之前，曾红卫主持召开了水务投集团会议，在会上曾红卫要求每家参与投标的公司须向水务建经公司缴纳2000万元信誉保证金，并要求该项目在春节期间完成招标报名工作，以此来抬高招投标门槛，确保陈某甲、谢某甲、张某甲取得该项目，后谢某甲、张某甲联系到湖南水总水电建设集团有限公司(以下简称湖南水总)怀化分公司经理余某甲(另案处理)，通过余某甲借用湖南水总的资质参与酉水白田项目的投标，并且张某甲还要求余某甲再找几家有资质的公司参与陪标。之后，余某甲又先后串通湖南华纬水电工程公司（以下简称华纬公司）、湖南省建筑工程集团总公司（以下简称建工集团公司）、湖南中格集团有限公司（以下简称中格公司）围标该项目，后谢某甲筹集2000万元后分五次以湖南水总的名义缴纳了信誉保证金。因资金不足，谢某甲通过陈某甲介绍找到曾红卫，曾红卫安排怀化市水务投下属全资子公司怀化市融诚水务投资有限公司给谢某甲借款2000万元。谢某甲将该2000万元以湖南中格建设集团有限公司名义缴纳了信誉保证金。2013年4月，湖南水总中标该项目。2013年5月，谢某甲与湖南水总水电建设集团有限公司签订工程劳务和设备组织委托协议书，取得该项目1工区工程施工承包权，工程金额约为一亿元。酉水白田项目动工后，陈某甲找到谢某甲，讲其不参与该项目具体施工，要求谢某甲按照1工区工程量的10%给付好处费。经协商，谢某甲同意按1工区工程量的5-6%左右的比例，约600余万元给予陈某甲好处费。2013年6月1日，谢某甲给陈某甲转账支付330万元；2013年10月18日，谢某甲通过沅陵县伟创房地产开发有限公司给陈某甲转账支付200万元；加上之前2012年10月8日陈某甲以借款名义从谢某甲处拿的80万元，谢某甲共计给陈某甲支付了610万元的好处费。
对上述指控事实，洪江市人民检察院向本院提供了：1、银行交易流水、财务凭证、任职文件等书证；2、证人吴某甲、陈某乙、张某甲等人的证言；3、被告人曾红卫及同案人欧阳某甲的供述与辩解等证据。
(二)滥用职权罪
2011年至2013年期间，时任怀化市水务投资管理中心法人代表、怀化市水务投资集团有限公司董事长的被告人曾红卫，在回购溆浦县、麻阳县、辰溪县、会同县、芷江县、通道县、靖州县、洪江市、洪江区9县(市区)污水处理厂[以下简称9县（市区）污水处理厂]过程中，按照时任中共怀化市委书记李某甲(已判刑)的错误指示，违反规定，滥用职权，致使公共财产造成重大损失。具体犯罪事实如下：
2008年7月，浙江诸暨市菲达宏宇环境发展有限公司(以下简称菲达宏宇公司)未经招投标程序与怀化市人民政府签订《怀化市(县、区)生活污水处理设施打捆投资建设运营协议》，随后分别与芷江县等10个县市区人民政府签订污水处理厂特许经营权合同，投资合作时间为30年。2010年5月，怀化市十个县市区污水处理厂建成运行。
2011年10月份，菲达宏宇公司的总经理黄某甲因自身原因决定退出怀化市污水处理厂运营，找到中共怀化市委原书记李某甲，请他提供帮助由怀化市政府进行统一回购9县(市区)污水处理厂，并送给他10万美元。李某甲表示同意，并指示担任国有独资公司怀化市水务投资集团有限公司董事长的被告人曾红卫与黄某甲进行洽谈，并要求参照沅陵县的收购模式来进行收购，尽量支持和配合菲达公司的工作。在收购过程中，被告人曾红卫按照李某甲的错误指示，违背《企业国有资产评估管理暂行办法》和《湖南省市政公用事业特许经营条例》相关规定，在未将资产评估报告报请国有资产监督管理机构核准的情况下，按审计价值14991.74万元对上述9县(市区)污水处理厂进行股权收购的同时，额外支付提前退出补偿款和前期费用补偿款共计2462.55万元给菲达公司。
案发后，被告人曾红卫向怀化市纪委上缴违法所得1516万元。被告人曾红卫向怀化市纪委提供线索检举揭发他人犯罪，经查证属实。
对上述指控事实，洪江市人民检察院向本院提供了：1、湖南省娄底市中级人民法院刑事判决书、中共怀化市委常委办公会会议纪要、任职文件等书证；2、证人黄某甲、黄某乙、欧阳某乙等人的证言；3、被告人曾红卫及同案人李某甲的供述与辩解；4、湖南省中审亚太司法鉴定所司法鉴定意见书。
洪江市人民检察院认为，被告人曾红卫身为国家工作人员，利用职务便利，为他人谋取利益，单独或伙同他人非法收受他人财物，数额特别巨大；被告人曾红卫按照中共怀化市委原书记错误指示，不正确行使职权，致使公共财产遭受重大损失，情节特别严重，其行为触犯了《中华人民共和国刑法》第三百八十五条、第三百八十六条、第三百八十三条第一款第(三)项、第三百九十七条第一款，应当以受贿罪、滥用职权罪追究被告人曾红卫的刑事责任。被告人曾红卫已经收受行贿人480万元借条，由于意志以外的原因而未取得该贿赂款，是受贿犯罪未遂，适用《中华人民共和国刑法》笫二十三条，可以比照既遂犯从轻或者减轻处罚。在共同受贿犯罪中，被告人曾红卫起了主要作用，系主犯，适用《中华人民共和国刑法》第二十五条第一款、第二十六条第一款、第四款，应当按照其所参与的或者组织、指挥的全部犯罪处罚；在共同滥用职权犯罪中，被告人曾红卫起了主要作用，系主犯，适用《中华人民共和国刑法》第二十五条第一款、第二十六条第一款、第四款，应当按照其所参与的或者组织、指挥的全部犯罪处罚；被告人曾红卫提供重要线索，从而得以侦破其他案件，具有立功情节，适用《中华人民共和国刑法》第六十八条，可以从轻或者减轻处罚。被告人曾红卫在判决宣告以前一人犯数罪，适用《中华人民共和国刑法》第六十九条，应当数罪并罚，请依法判处。
被告人曾红卫对起诉书指控的大部分受贿事实及定性提出异议，认为不构成受贿罪；对指控的滥用职权罪的法律适用有异议，认为其行为并不构成滥用职权罪。其主要辩解意见：一、关于受贿指控部分。（1）吴某甲转账送的60万元曾红卫未参与，应不予认定。在纪委调查阶段所作的有罪供述，是受到调查人员的精神压制才违心讲的。但吴某甲送的奥迪A4轿车，曾红卫对事实及法律适用无异议，表示认罪。（2）陈某乙送给欧阳某甲现金100万元，曾红卫知道后多次训斥欧阳某甲，要求欧阳某甲退还，但欧阳某甲未退，曾红卫没有非法占有故意。480万借条是陈某乙写了后强行丢在曾红卫手里。以上均不应认定构成受贿罪。（3）张某甲给的120万元，是入股张某甲公司的分红款，不是受贿。如果法庭认定构成犯罪，服从法院判决。（4）伙同陈某甲收受谢某甲610万元不是事实。曾红卫没有权力给陈某甲工程，陈某甲承揽到酉水白田项目，是走了招投标程序的，陈某甲与谢某甲是合作关系。曾红卫从未得到过陈某甲一分钱，不构成受贿罪。二、关于滥用职权指控部分。（1）曾红卫不是公务员，不符合滥用职权的主体。（2）曾红卫不是怀化市水务投资管理中心的法定代表人。指控曾红卫担任主任职务，无任命、任职文件证明。（3）根据《中国共产党党章》规定，上级党组织的决定必须执行。曾红卫只是执行怀化市委、市政府关于收购9县（市区）污水处理厂的决定，不是个人行为，不构成滥用职权罪。辩护人龙洪林的具体辩护意见是：一、关于受贿罪。（一）指控被告人曾红卫伙同欧阳某甲收受吴某甲人民币60万元的事实不清，证据不足。欧阳某甲与吴某甲之间存在民间借贷关系，缺乏偿还100万元借款本息的银行流水；吴某甲通过袁某甲支付城南廉租房10栋楼和11栋楼的工程结算款，缺乏还多扣66758元的银行流水清单；支付城北廉租房7栋楼的工程结算款，缺乏1017105元的银行流水清单。现有的银行流水清单尚不能印证吴某甲付清了与欧阳某甲民间借贷本息和廉租房工程款，故指控不成立。（二）指控被告人曾红卫伙同欧阳某甲收受陈某乙现金100万元，单独收受陈某乙价值14.1万元江诗丹顿手表块、480万元借款一张，因被告人曾红卫得悉原怀化市委书记李某甲被湖南省纪委查处后，即主动退还了以上全部受贿财物，而曾红卫及行贿人陈某乙与李某甲不存在任何经济往来，故对该笔指控依法不能认定为受贿。且被告人曾红卫收受480万元借条的行为，不能视为其取得了该贿赂款，不构成刑法意义上的受贿犯罪。（三）指控被告人曾红卫伙同陈某甲收受谢某甲人民币610万元，认定事实和适用法律错误，不能成立。首先，不能认定谢某甲系刑法意义上的请托人和行贿人。（1）谢某甲能够获得酉水白田1工区项目的施工权，并非通过请托陈某甲或被告人曾红卫而实现的。（2）谢某甲给陈某甲610万元，不是因陈某甲完成了他的请托事项而给付的感谢费，而是解除酉水白田项目合伙关系，该二人充分协商后，谢某甲支付给陈某甲的散伙费。其次，不能认定被告人曾红卫在酉水白田项目收受了谢某甲610万元贿赂款。陈某甲与曾红卫虽然是多年好友，但不能因为他们关系密切，甚至去澳门赌博，就认定他们是利益共同体。第三，被告人曾红卫与陈某甲在本案中，不构成刑法意义上的共同受贿犯罪，更不能认定被告人曾红卫系与陈某甲共同受贿610万元的主犯。综上，围绕酉水白田工程项目，陈某甲收取谢某甲的是610万元的散伙费，与被告人曾红卫事前无通谋，事中无策划，事后无分配。另外，湖南省辰溪县人民检察院对谢某甲作出了不起诉决定，认定谢某甲的行为符合对有影响力的人行贿罪的构成要件，也就是认定陈某甲是与有影响力的曾红卫关系密切的人，并未把曾红卫作为伙同陈某甲接受谢某甲610万元贿赂款的共犯认定。二、关于滥用职权部分。被告人曾红卫在主观上没有滥用职权的故意，更没有和李某甲共同滥用职权的故意。在客观方面没有实施滥用职权的行为，在执行怀化市委、市政府指令的过程中，切实履行了自己的法定职责。起诉书指控被告人曾红卫在回购9县（市区）污水厂的过程中，按照时任中共怀化市委书记李某甲的错误指示，违反规定，滥用职权，明显违背了“尊重历史，面对现实”的唯物历史观。湖南省高级人民法院对李某甲案件的二审裁定，也没有关于李某甲和曾红卫共同滥用职权的认定。综上，被告人曾红卫不构成滥用职权罪。
经审理查明：
一、受贿事实
被告人曾红卫于2007年11月至2011年1月任怀化市房产管理局党组成员、副局长，协助局长分管住宅管理、租赁管理等工作，兼任怀化市廉租住房建设工作领导小组成员、办公室主任于2011年1月至2011年12月，任怀化市人民政府副秘书长、办公室副主任，协助管理工商、物价、商务、外经外贸、招商引资、国资管理等工作；于2011年12月至案发，任怀化市水务投资集团有限公司(简称怀化市水务投、怀化市水务投公司、水务投)董事长、总经理、党委书记，主持集团公司和党委全面工作，被告人曾红卫与欧阳某甲(另案处理)于2006年9月27日登记结婚，于2015年9月9日协议离婚。被告人曾红卫利用上述职务便利，为他人谋取利益，单独或者伙同欧阳某甲、陈某甲收取他人财物，共计1419.7784万元，其中实物财物939.7784万元，借条480万元。具体受贿事实如下：
(一)伙同欧阳某甲收受行贿人吴某甲(另案处理)人民币60万元；单独收受行贿人吴某甲价值28.4284万元奥迪A4轿车一辆。
（1）2010年至2012年期间，吴某甲为了拉近与时任怀化市房管局副局长，怀化市廉租住房建设工作领导小组成员、办公室主任，怀化市人民政府副秘书长、怀化市水务投董事长的曾红卫的关系，希望曾红卫在工程项目中对其予以关照，于2010年6月2日和2012年12月19日分两次通过欧阳某甲控制的账户给曾红卫送了60万,分述如下：
2008年，行贿人吴某甲挂靠湖南省第三建筑工程公司承揽怀化市城南、城北廉租房项目工程，欧阳某甲和杨某甲（系欧阳某甲妹夫）借用吴某甲公司资质合伙承揽了怀化市廉租房项目工程。2009年1月24日，欧阳某甲向吴某甲借款60万元，约定从工程款中（欧阳某甲与杨某甲的工程款需从挂靠的吴某甲公司账户走账）抵扣。2010年6月2日，杨某甲的一笔20万元的投标保证金退回到袁某甲（吴某甲妻子）尾号为8908的账上，因之前欧阳某甲向吴某甲借的60万元一直未归还，袁某甲想将此20万元抵扣欧阳某甲所欠吴某甲的钱，吴某甲知道后，为了给曾红卫提供跑关系的开销，决定将这20万元送给曾红卫，遂让袁某甲不要抵扣，通过银行转账至杨某甲的尾号0276账户；2012年12月，宁乡朱石桥公司尾号1813号的账户上有一笔89.5005万元的工程款应支付给杨某甲、欧阳某甲，袁某甲先从89.5005万元工程款中抵扣了欧阳某甲欠吴某甲的40万元借款，于2012年12月19日14:25:27将剩余款项49.5005万元工程款转账至杨某甲尾号7380账户。吴某甲知道后，就决定把这笔抵扣的40万元送给曾红卫，遂让袁某甲通过宁乡朱石桥公司尾号1813账户将该40万元于当日16:31:55转账给杨某甲尾号7380账户。以上二笔款项转账后，吴某甲均明确告诉了曾红卫是送给他的钱。曾红卫回家后，也告诉了欧阳某甲是吴某甲送给曾红卫的钱，并让欧阳某甲上网核查账户，确认此二笔款项确已到账。至此，欧阳某甲欠吴某甲的借款已全部抵扣完毕，吴某甲也告知欧阳某甲其所欠的60万元借款不需再归还。至案发，曾红卫、欧阳某甲均未表示归还或实际归还该60万元还给吴某甲。
(2)吴某甲为了跟曾红卫搞好关系，从怀化市水务投承揽工程，于2013年5月通过周某甲以曾红卫儿子曾某甲的名义从湖南世茂汽车销售服务有限公司购买奥迪A4轿车一辆，并支付购车款28.4284万元。随后，被告人曾红卫安排其儿子曾某甲从周某甲的4S店将该奥迪A4车提走，并上户使用，车牌为湘N**×××。
吴某甲于2018年1月15日被湖南省溆浦县人民检察院以涉嫌犯串通投标罪、行贿罪向溆浦县人民法院提起公诉。
上述事实，有下列经过庭审质证且查证属实的证据证明：
1、书证
（1）中共怀化市纪律检查委员会怀纪移函[2017]34号、59号案件移送函：证明曾红卫受贿线索的来源。
（2）袁某甲记账资料以及袁某甲、杨某甲、欧阳某甲等人的银行交易记录、财政支付工程款书证资料、银行流水及欧阳某甲与吴某甲借贷资金往来明细表、工程结算情况、宁乡县朱石桥建筑工程公司银行明细：证明杨某甲、欧阳某甲承建的城南廉租房第10栋、第11栋，城北廉租房第7栋的工程款来源、工程预算、工程结算情况。其中城南廉租房第10栋、第11栋工程款收款人是宁乡县朱石桥建筑工程公司，银行账户为430××××813，经核定金额为12909531.74。城北廉租房第7栋工程款收款人是湖南省第五工程有限公司怀化分公司，银行账户430××××115，经核定金额为9222782.55元。
经吴某甲确认2009年1月24日，吴某甲借给欧阳某甲60万元。2007年5月份，欧阳某甲借给吴某甲160万元，吴某甲已付本金和利息379.2万元给欧阳某甲，多付了3.2万元，所借款项已经结清。2009年11月份欧阳某甲借给吴某甲100万元，吴某甲已付本金和利息246万元，所借款项已结清。2010年6月2日，吴某甲转账20万元至杨某甲434××××276账户，该笔款项系吴某甲送给曾红卫的。2012年12月19日，吴某甲转账40万元至622××××380账户，该笔款项系吴某甲送给曾红卫的。吴某甲与杨某甲、欧阳某甲城南廉租房第10、11栋工程款已全部结清（总额1290.9511万元，扣除费用234.753345万元，实际支付1056.1978万元）。吴某甲与杨某甲、欧阳某甲城北廉租房第7栋工程款已全部结清（总额922.278255万元，已付784.85855万元，扣除费用137.4196万元）。
宁乡县朱石桥建筑工程公司（后更名为湖南宏邦建设工程有限公司）银行交易明细也证明2009年1月24日，宁乡县朱石桥建筑工程公司430××××813向欧阳某甲434××××533账户存入60万元。2010年6月2日，袁某甲3020××××8908账户向杨某甲434××××276账户存入20万元；随后，杨某甲434××××276账户又将这笔20万元转账存入杨某甲622××××380账户。2012年12月19日，宁乡县朱石桥建筑工程公司430××××813账户向杨某甲622××××380账户存入40万元的情况。
（3）袁某甲对吴某甲与欧阳某甲之间往来款的指认：证明经袁某甲确认，2009年1月24日，宁乡县朱石桥建筑工程公司430××××813账户存入欧阳某甲持有的434××××533账户的60万元系欧阳某甲向吴某甲借款60万元；2010年6月2日，袁某甲3020××××8908账户存入杨某甲434××××276账户的20万元系吴某甲要求袁某甲付给欧阳某甲；2012年12月19日，宁乡县朱石桥建筑工程公司430××××813账户存入杨某甲622××××380账户的40万元是吴某甲要求袁某甲付给欧阳某甲。
经袁某甲确认，怀化市城南廉租房第十栋、第十一栋工程结算款总额为1290.9511元，扣除费用后应付1056.1978万元，但是实际付了1116.1978元。多支付了60万元。
经袁某甲确认，怀化市城北廉租房第7栋工程款总额为922.278255万元，扣除费用后应付784.85855元。
综合上述证据，证明吴某甲与欧阳某甲的怀化市城南廉租房第十栋、第十一栋工程结算款，怀化市城北廉租房第7栋工程结算款均已结算清楚，应支付工程款总额为1841.05635万元，但袁某甲实际支付了1901.05635万元，多支付了60万元的情况。
（4）欧阳某甲对其与吴某甲之间往来款的指认：证明经欧阳某甲指认，2009年1月24日，宁乡县朱石桥建筑工程公司430××××813账户存入欧阳某甲持有的434××××533账户的60万元系欧阳某甲向吴某甲借的用于城南廉租房招投标费用的钱。欧阳某甲共收到31笔钱共计1983.0562万元，包含：收到城南廉租房工程款1050.1978万元，收到城北廉租房工程款784.8584万元，收到袁某甲付给欧阳某甲的从城南廉租房工程款里扣了的城北廉租房投标保证金50万元，收到向吴某甲借的用于城南廉租房投标费用60万元，这笔60万元后来没有还给吴某甲，收到付给刘某甲的城南自来水供水款38万元。经欧阳某甲指认，其借给吴某甲的260万元借款，吴某甲已支付本金和利息625.2万元的情况。
（5）怀化市廉租房项目资料：证明怀化市廉租房项目招投标情况，湖南第三工程有限公司、湖南第五工程有限公司与怀化市廉租房建设工程项目部合同签订情况。
（6）湖南世茂汽车销售服务有限公司记账凭证：证明2013年5月4日，湖南世茂汽车销售服务有限公司收到曾某甲车款277429元，收到周某乙转来代曾某甲支付车款10000元，合计287429元，其中车款284284元，保险费3145元的情况。
（7）收据、代付款说明、奥迪轿车用户订单、机动车销售统一发票：证明周某乙于2013年4月25日，到湖南世茂汽车销售服务有限公司订购了一台奥迪A4L轿车，预交车款订金10000元。2013年5月4日，湖南世茂汽车销售服务有限公司收到曾某甲A4L车款274284元，收到曾某甲保险款3145元。2013年5月4日，周某乙出具说明自愿代曾某甲支付购车款287429元给湖南世茂汽车销售服务有限公司。湖南世茂汽车销售服务有限公司销售给曾某甲的轿车发动机号为348×××，车架号为LFV3×××的轿车价税合计为284284元的情况。
（8）提车单：证明湖南永丰汽车贸易有限公司的周某乙购买了一辆发动机号为348×××，车架号为LFV3×××的轿车的情况。
（9）机动车基本信息、机动车档案资料目录、机动车业务受理凭证、机动车注册登记表、机动车交通事故责任强制保险单（副本）、机动车查验记录表、机动车整车公告产品详细信息：证明发动机号为348×××，车架号为LFV3×××的轿车，登记的所有权人为曾某甲，品牌为奥迪，颜色为白色，于2013年5月23日已经注册登记，购买了交强险的情况。
（10）杨某乙6217××××3368账户明细、孙某甲6227××××8036账户明细、周某乙6227××××4334账户明细：证明2013年4月24日，怀化市顺捷汽车贸易有限公司7001××××2179账户转账存入50000元至杨某乙6217××××3368账户。2013年4月25日，杨某乙6217××××3368账户通过ATM机转账10000元至周某乙6227××××4334账户。2013年5月3日，怀化市顺捷汽车贸易有限公司7001××××2179账户转账存入250780元至杨某乙6217××××3368账户，2013年5月4日，杨某乙6217××××3368账户转账200000元至周某乙6227××××4334账户。2013年5月4日，孙某甲6227××××8036账户转账84500元至周某乙6227××××4334账户。2013年5月5日，杨某乙6217××××3368账户转账80000元至孙某甲6227××××8036账户的情况。
（11）奥迪车照片、行驶证复印件、车架号复印件：证明奥迪车的颜色为白色，车牌是湘N9×××，发动机号为348×××，车架号为LFV3×××等情况。
（12）湖南永丰售车明细表复印件：证明2013年，周某乙从湖南世茂公司以287429元价格购买了一辆白色A43124型车辆，车架号为303×××，再以294500元价格卖给怀化顺捷，发票的开票名称为曾某甲的情况。
（13）起诉书：证明吴某甲于2018年1月15日被湖南省溆浦县人民检察院以犯串通投标罪、行贿罪向溆浦县人民法院提起公诉的情况。
2、证人证言
（1）证人吴某甲的证言：证明从2009年9月至2012年1月，宁乡朱石桥公司共拨付杨某甲城南廉租房第10、11栋工程款1290.9511万元，已全部拨付完毕。从2011年7月至2014年10月，宁乡朱石桥公司共拨付杨某甲城北廉租房第7栋工程款784.8585万元，已全部拨付完毕。
2009年，欧阳某甲从吴某甲处借款60万元，约定从工程款中抵扣。2010年上半年，吴某甲看到曾红卫已经在市领导面前走动关系，就决定给曾红卫送20万元，作为他跑关系的开销。2010年6月份，杨某甲有一笔20万元的投标保证金退了回来，吴某甲的妻子袁某甲考虑到欧阳某甲在2009年上半年向吴某甲借了60万元，这笔钱欧阳某甲一直没有还，所以想把这笔20万元抵扣欧阳某甲欠吴某甲的钱，吴某甲知道后就决定把这20万元钱送给曾红卫，就要袁某甲不要管吴某甲跟欧阳某甲的事，这笔钱不要抵扣，随后吴某甲让袁某甲通过建行账户（尾号8908）给欧阳某甲控制的杨某甲银行卡转了20万元。过了一个星期后，曾红卫在工地上检查工作，吴某甲跟曾红卫讲给他送了20万元，用于跑关系的开支。曾红卫听了后推脱了一下，然后就没说什么了。
2011年下半年，曾红卫任怀化市水务投党委书记兼董事长。吴某甲多次向曾红卫提出，要曾红卫安排一些水务投的工程项目交给吴某甲做。2012年12月份，杨某甲有一笔89.5005万元的怀化市城南廉租房工程款拨付到宁乡朱石桥公司账上，袁某甲从这89.5005万元里抵扣欧阳某甲欠吴某甲的40万元借款，只给杨某甲账户转账49.5005万元。吴某甲知道后就决定把这笔抵扣的40万元钱送给曾红卫，要袁某甲不要抵扣，最后让袁某甲通过宁乡朱石桥公司账户给杨某甲账户转账40万元。过了几天，吴某甲到水务投办公室找到曾红卫，告诉曾红卫给他送了一笔钱，并讲欧阳某甲借吴某甲的钱就不要还了。吴某甲也曾跟欧阳某甲讲过欠的60万元不要偿还了。至今为止，欧阳某甲也没有将所欠的60万元还给吴某甲。吴某甲给曾红卫送钱后，曾红卫给吴某甲安排了怀化市高铁南站撇洪排涝项目，造价9000多万元，吴某甲从中获利150万元。
2010年年底，吴某甲向曾红卫、欧阳某甲表示给曾红卫送一台价值30万元左右的奥迪A4车，曾红卫、欧阳某甲表示同意，吴某甲安排周某甲具体负责此事。2013年上半年，吴某甲从周某甲处购买了一辆奥迪A4轿车送给时任怀化市水务投董事长的曾红卫。2013年下半年，吴某甲与周某甲在怀化市怀荣宾馆见面时，周某甲告知吴某甲已经将奥迪车交给了曾红卫。曾红卫曾交代吴某甲如果有人调查奥迪车的事情，就说是用来抵扣吴某甲应该支付给欧阳某甲260万元借款的利息。
曾红卫和欧阳某甲于2006年结婚以后，吴某甲向曾红卫夫妇分两次共借了260万元，在曾红卫夫妇2015年9月份离婚之前，吴某甲把这260万元钱的借款本金及利息都付清了，没有抵扣欧阳某甲借吴某甲的借款。其中160万元的借款，吴某甲支付本息379.2万元，100万元的借款吴某甲支付本息196万元的情况。
（2）证人杨某丙的证言：证明杨某丙一直在吴某甲的宁乡朱石桥公司（后更名湖南宏邦建设工程有限公司的）打工，主要负责在怀化廉租房项目中收集工程款拨付的资料，再上报给吴某甲的妻子袁某甲。杨某甲借用吴某甲的宁乡朱石桥建筑工程公司承揽到了怀化市城南廉租房项目中的第10、11栋建筑工程，怀化市城北廉租房项目中的第7栋的情况。
（3）证人袁某甲的证言：证明袁某甲与吴某甲系夫妻，吴某甲经营宁乡朱石桥建筑有限公司，该公司2011年更名为湖南宏邦建设工程有限公司，袁某甲在该公司负责给吴某甲帮忙记账和支付相关工程款，保管和使用该公司尾号1813的银行账户。吴某甲与欧阳某甲和杨某甲的工程款已结算清楚。2009年1月24日，欧阳某甲借了吴某甲60万元。2010年6月2日，袁某甲给杨某甲建行434××××276转账20万元。2012年12月份，吴某甲让袁某甲付40万元给欧阳某甲和杨某甲，当天袁某甲将这笔40万元工程款转到了杨某甲账上。
（4）证人杨某甲的证言：证明杨某甲系欧阳某甲的妹夫。杨某甲和欧阳某甲合伙承揽了怀化市廉租房项目工程，户名为杨某甲的银行卡由欧阳某甲持有，2010年6月2日袁某甲通过3020××××8908账户给杨某甲尾号0276的账户上转了20万元，杨某甲收到后当天把这20万元转到欧阳某甲持有的尾号7380账户上，并告知了欧阳某甲的情况。
（5）证人曾某甲的证言：证明曾红卫是曾某甲的父亲，欧阳某甲是曾某甲的继母，曾某甲结婚时，曾红卫送给曾某甲一辆奥迪车，车牌是湘N**×××，该车是曾某甲到鹤城区池回高速出口附近的车行提的车，提车时，曾某甲没有交过任何钱。提车之前，曾红卫安排曾某甲将身份证、姓名等购车人的身份情况提供给车行。
（6）证人周某乙（湖南永丰汽车贸易有限公司总经理）的证言：证明2013年怀化顺捷公司将曾某甲的资料提供给周某乙，周某乙根据怀化顺捷公司的要求从湖南世茂汽车销售有限公司购买了一辆奥迪A4桥车，2013年4月25日周某乙通过刷卡方式给湖南世茂公司交了1万元订金，2013年5月4日周某乙通过尾号4334建行账户给湖南世茂公司交了27.7429万元购车尾款，含3145元保险费，共计支付购车款28.7429万元。后怀化顺捷公司通过杨某乙的建行账户分两次给周某乙转账支付了21万元车款，通过6227××××8036银行账户给周某乙转账支付8.45万元，共计29.45万元。后怀化顺捷公司派人将该奥迪车提走。周某乙不认识曾某甲，曾某甲没有给周某乙或者周某乙所在的公司支付过奥迪A4轿车的车款。
（7）证人周某甲（原系湖南明强集团法人代表）的证言：证明湖南明强集团下属子公司有顺捷汽车贸易有限公司和恒畅汽车贸易有限公司。周某甲与吴某甲是朋友关系，2011年左右，周某甲以个人名义向吴某甲借款500万元，借款尚未还清。吴某甲提出要周某甲准备一台价值30万元的奥迪轿车，并讲不付车款，直接抵扣周某甲所欠借款利息，并将该车直接给曾红卫。周某甲随后安排袁某乙去准备了一台奥迪车，车款是周某甲公司垫付的，曾红卫及其家人没有支付过车款的情况。
（8）证人袁某乙（原系怀化顺捷汽车贸易有限公司总经理）的证言：证明2013年上半年，周某甲讲其朋友需要一台奥迪车，安排袁某乙去联系一台奥迪A4车，价位在30万元左右。袁某乙安排杨某丁去办理购车一事。后杨某丁联系到一辆白色的奥迪A4轿车，价位在30万元左右，袁某乙将该消息向周某甲汇报后，周某甲就安排工作人员去办理财务手续去提车。2013年5月份，车子从湖南世茂汽车销售服务有限公司提到了怀化顺捷汽车贸易有限公司后，有一个叫曾某甲的年轻人到公司将这台白色奥迪车提走的情况。
（11）证人杨某丁（原系怀化顺捷汽车贸易有限公司职工）的证言：证明杨某丁曾用名杨某乙，2013年3月份把杨某乙改为杨某丁，并且身份证和户籍资料及相关银行资料的名字进行了相应变更。2011年5月至2014年1月份，杨某丁在怀化顺捷汽车贸易有限公司工作，任大客户经理。2013年4月份，顺捷公司的总经理袁某乙安排杨某丁去联系一台白色奥迪A4轿车，并将购车人的信息资料及身份证复印件交给杨某丁。杨某丁通过永丰公司的周某乙联系到了车子。2013年5月份左右，杨某丁将这台白色奥迪A4轿车从长沙提回了怀化顺捷公司，并且办理好了购车手续，并将购车资料一起交给袁某乙。顺捷公司将购车款30.078万元转账到杨某丁的个人账户，杨某丁扣除工时费后，通过自己的账户转了20万元到周某乙的个人账户上，通过朋友孙某甲给周某乙转了8.45万元。杨某丁不认识曾某甲，曾某甲没有给他支付过车款。
3、同案人欧阳某甲的供述与辩解：供述欧阳某甲与曾红卫于2006年8月6日结婚，于2015年9月9日离婚。欧阳某甲认识吴某甲，欧阳某甲分两次一共给吴某甲借了260万元，但是在2014年吴某甲已经还清了。欧阳某甲和杨某甲挂靠吴某甲的宁乡朱石桥公司名下承揽了怀化市廉租房项目的部分房屋建设工程，工程款是通过吴某甲的公司转付的，但是工程款吴某甲已经付清了。2009年1月份，欧阳某甲以承揽廉租房项目房屋建设工程缺少启动资金的名义向吴某甲借款60万元，约定从欧阳某甲和杨某甲的工程款中抵扣。2010年6月左右，袁某甲跟杨某甲说有一笔20万元的投标保证金退回来了，准备转到杨某甲账户。杨某甲告诉了欧阳某甲。欧阳某甲打电话告知袁某甲这笔钱用来抵扣之前的借款，袁某甲予以同意。不久后，曾红卫回家告知欧阳某甲，吴某甲转了一笔20万元到杨某甲账上，是送给曾红卫的，要欧阳某甲查收。欧阳某甲想起前几天杨某甲告知自己袁某甲转账了20万元给杨某甲，杨某甲已经转到尾号7380的建行账户。欧阳某甲通过网银查询到自己掌控的以杨某甲名字开户的尾号7380账户转入20万元后，告知了曾红卫。曾红卫没有说什么。（经辨认杨某甲尾号0276、7380建行账户）欧阳某甲确认2010年6月2日，袁某甲转款20万元到杨某甲尾号0276账户，同日杨某甲将钱转入尾号7380账户。欧阳某甲确认这笔钱是吴某甲送给曾红卫的，原因是曾红卫准备从怀化市房产局调到怀化市政府任副秘书长，曾红卫告诉欧阳某甲，吴某甲想在曾红卫提拔上帮一把，愿意提供一笔资金给曾红卫去跑关系送礼。2012年下半年，欧阳某甲多次告知吴某甲，将未归还的40万元在拨付工程款时抵扣，吴某甲予以答应，但一直未扣。年底时，曾红卫回家告诉欧阳某甲，吴某甲给曾红卫送礼40万元，转账到了杨某甲的账户，要欧阳某甲确认一下。欧阳某甲经查询网银发现2012年12月19日，宁乡朱石桥公司先后给7380账号转入49万多元和40万元。欧阳某甲没有将从吴某甲处借款60万元的事告诉曾红卫，这笔钱欧阳某甲和杨某甲都没有归还给吴某甲，但吴某甲告知欧阳某甲钱已抵扣。
2010下半年，曾某甲多次要曾红卫给其买车。年底的时候，吴某甲提出让欧阳某甲和曾红卫到周某甲的4S店买一台奥迪车，车款由周某甲抵扣吴某甲的借款，车子送给曾红卫。曾红卫同意了。2013年5月，欧阳某甲看到曾某甲开着一台白色奥迪A4轿车。欧阳某甲问曾红卫车是从哪里来的，曾红卫说车子大概20多万元，是吴某甲帮忙从周某甲的店里拿的，车款是抵扣周某甲欠吴某甲的借款的情况。
4、被告人曾红卫的供述与辩解：供述2008年，曾红卫时任怀化市房产局副局长，分管住宅发展，兼任怀化市廉租房建设项目领导小组办公室主任，负责监管廉租房建设的进度和质量。吴某甲当时以省建三公司的名义中标了怀化市廉租房建设项目。2009年左右，吴某甲多次跟曾红卫说，要曾红卫去活动一下，争取提拔，到哪个单位搞个“一把手”，吴某甲给曾红卫提供一些活动经费。2010年上半年，吴某甲通过欧阳某甲控制的杨某甲的账户给曾红卫转了20万元，并告知了曾红卫，让曾红卫用来做活动经费。曾红卫回家以后，告诉欧阳某甲吴某甲给其送20万元的事，欧阳某甲查了一下，说确实是。曾红卫说，这是吴某甲送给其用作活动经费的。2012年12月，吴某甲通过欧阳某甲控制的杨某甲的账户给曾红卫转了40万元，并告知了曾红卫其付了一笔钱到欧阳某甲那里。欧阳某甲查了后告诉曾红卫有40万元。曾红卫辩称，吴某甲分两次给曾红卫的60万元，不是吴某甲单独送给曾红卫的好处费，而是因为欧阳某甲和杨某甲之前向吴某甲借了60万元，他们之间还有工程项目款项需要结算，吴某甲的这60万元是他和欧阳某甲、杨某甲之间的经济往来款项，是没有结算清楚的账目，不是送给曾红卫的情况。吴某甲为了通过曾红卫在怀化市水务投资集团得到一些工程，感谢曾红卫在沪昆高铁怀化南站撇洪排涝项目上的关照，给曾红卫送了一台奥迪A4轿车。2013年5月的一天，吴某甲打电话告诉曾红卫车到了周某甲的4S店，直接去提车就可以了。曾红卫就打电话给曾某甲，让他自己去周某甲的4S店提车。后来曾某甲自己去提车，还上好了户，然后开回来给曾红卫和欧阳某甲看。欧阳某甲当时问曾红卫这个车是怎么买的，曾红卫说“这个车是从周某甲那里买的，车款用周某甲欠吴某甲的钱抵账，以后我们也把车款跟吴某甲抵账”。欧阳某甲听曾红卫说要用吴某甲欠她的钱抵账，心里很不高兴。曾红卫之后没有再问过欧阳某甲，吴某甲是否将购车款用于抵扣欧阳某甲借款的情况。
(二)伙同欧阳某甲收受行贿人陈某乙(另案处理)现金人民币100万元、奔驰车上户购置税7.25万元；单独收受行贿人陈某乙价值14.1万元江诗丹顿手表一块、480万元借条一张。
(1)2013年上半年，陈某乙为了从怀化市水务投承揽工程，在怀化市鹤城区曾红卫的家中将一块江诗丹顿手表送给曾红卫，曾红卫予以收受。经溆浦县价格认证中心认定，该手表价值人民币14.1万元。
(2)2014年至2015年，陈某乙为感谢曾红卫在怀化市沪昆客专怀化南站区域撇洪排涝项目给予的帮助，分别于2014年10月份、2015年1月份，分两次一次60万元、一次40万元通过欧阳某甲给曾红卫送了100万元，欧阳某甲收受后告知了曾红卫。
(3)2015年7月，被告人曾红卫以其妻子欧阳某甲的名义购买了一辆奔驰ML400型越野车。陈某乙为了感谢曾红卫在怀化市沪昆客专怀化南站区域撇洪排涝项目给予的帮助，于2015年8月为曾红卫和欧阳某甲购买的奔驰ML400型越野车缴纳车辆购置税7.25万元。
(4)2015年的一天，陈某乙为感谢曾红卫在怀化市沪昆客专怀化南站区域撇洪排涝项目给予的帮助，在曾红卫的办公室给曾红卫打了480万元借条，曾红卫收受后，将480万元借条交给欧阳某甲保管。
2016年4月，原怀化市委书记李某甲被湖南省纪委立案调查后，陈某乙认为曾红卫与李某甲关系密切，害怕曾红卫被查，遂给曾红卫打电话，建议曾红卫将收受陈某乙的所有财物退还给陈某乙，曾红卫表示同意。过了几天，陈某乙来到曾红卫家，被告人曾红卫安排欧阳某甲将100万元现金（抵扣欧阳某甲给陈某乙垫付的长沙保利国购房款后实付现金39万元）、江诗丹顿手表一块、480万元借条退还给陈某乙。陈某乙接收了以上财物，并将借条当面撕毁后在阳台上进行了焚烧。
陈某乙因涉嫌在怀化市沪昆客专怀化南站区域撇洪排涝项目串通投标及向被告人曾红卫行贿，于2018年3月1日被溆浦县人民检察院以涉嫌犯串通投标罪、行贿罪向溆浦县人民法院提起公诉。
上述事实，有下列经过庭审质证且查证属实的证据证明：
1.书证
（1）税收缴款书、刷卡回单、机动车业务受理凭证、机动车注册登记申请表、机动车销售统一发票、车辆购置税完税证明、机动车交通事故责任强制保险单、车辆一致性证书参数：证明欧阳某甲名下的一辆梅赛德斯奔驰2996CC越野车，型号ML400，车架号为WD××××，购车款758000元，于2015年8月24日由刘某丙使用尾号为1288的银行卡刷卡缴纳车辆购置税72500元，2015年9月1日办理了注册登记，所有人为欧阳某甲，车牌号码为湘M**×××的情况。
（2）扣押决定书，扣押物品、文件清单，价格认定结论书：证明溆浦县人民检察院于2017年9月8日依法扣押陈某乙存放于家中江诗丹顿男式手表一块，于2017年10月23日委托溆浦县价格认证中心对江诗丹顿手表进行价格认定，经认定，江诗丹顿传承系列腕表于2013年4月的认定价格为人民币141000元的情况。
（3）工程建设项目招标代理协议书，沪昆客专怀化南站及周边区域排水系统工程招标公告，中标候选人名单2份（一标段、二标段），投标文件递交登记表（二标段），沪昆客专怀化南站区域撇洪排涝工程中标候选人公示，中标通知书，建设工程施工总承包合同：证明沪昆客专怀化南站及周边区域排水系统工程是怀化市水务投的一个工程项目，由湖南三湘工程管理有限公司负责招投标代理，报名时间为2014年2月18日至2月22日，经过招投标，2014年3月18日，湖南水总水电建设集团有限公司（简称湖南水总）中了该工程一标段，华纬公司中了该工程二标段。2014年5月16日，怀化市水务与华纬公司签订了沪昆客专怀化南站及周边区域排水系统工程二标段承包合同，与湖南水总签订了沪昆客专怀化南站及周边区域排水系统工程一标段承包合同的情况。
（4）起诉书：证明陈某乙于2018年3月1日被溆浦县人民检察院以涉嫌犯串通投标罪、行贿罪向溆浦县人民法院提起公诉的情况。
2.证人证言
（1）证人陈某乙（湖南绿林市政景观工程有限公司怀化市项目经理）的证言：证明陈某乙于2013年上半年给时任怀化市水务投董事长的曾红卫送了一块江诗丹顿手表；陈某乙为了承揽沪昆高铁怀化南站撇洪排涝工程项目以及感谢曾红卫在该工程项目上的关照，于2014年下半年，通过欧阳某甲给曾红卫送了60万元，于2015年1月份，通过欧阳某甲给曾红卫送了40万元，两次共计100万元。另在2014年6月份左右，陈某乙接曾红卫电话到曾红卫办公室，曾红卫对陈某乙讲现在已经承揽到项目了，合同也签了，也开工了，要求陈某乙兑现感谢曾红卫承诺。因工程未结算，陈某乙手中无充足现金，遂按照曾红卫的要求给曾红卫出具了二张借条共480万元，每张240万元。陈某乙于2015年给曾红卫的奔驰越野车缴纳了7.25万元的车辆购置税；2016年4月初，陈某乙听说李某甲被双规了，而曾红卫和李某甲关系密切，陈某乙害怕也会调查曾红卫，到时候把其给曾红卫送钱的事情查出来。于是陈某乙就给曾红卫打电话，讲李某甲被双规了，易某甲也被抓了，为了保险，让曾红卫把过去送给他的东西暂时退还给陈某乙，曾红卫讲可以。2016年4月7日，曾红卫、欧阳某甲把江诗丹顿手表、480万元借条退给了陈某乙，其中陈某乙拿到借条后撕掉，放在阳台上烧毁了。100万元现金抵扣曾红卫和欧阳某甲给陈某乙代付的保利国际购房款后还退了39万元现金，并当面讲清之前送给欧阳某甲的100万元都算清了的情况。
（2）证人邹某甲（原系怀化市水务投党委委员、副总经理）的证言：证明沪昆高铁南站撇洪排涝工程是2013年下半年实施的，分两个标段同时招标，招标预算总投资1亿元，一标段是湖南水总，二标段是华纬公司，两个标段的实际承揽人都是陈某乙，这个项目最后的决算是2.1亿元。这个工程在招投标之前曾红卫要邹某甲关照陈某乙的情况。
（3）证人汤某甲（中格建设集团有限公司怀化太平盛世项目负责人）的证言：证明汤某甲与吴某甲是宁乡老乡，2014年春节后的一天，吴某甲找到汤某甲要其帮忙联系公司去参加撇洪排涝工程招投标，汤某甲联系中格公司董事长刘某乙出借资质参与投标。2014年3月份，撇洪排涝工程在怀化市交易中心开标，汤某甲发现陈某乙也在现场。开标后，中格公司没有中标。事后，汤某甲听说陈某乙给吴某甲进行了经济补偿的情况。
（4）证人杨某戊（湖南省水利水电第一工程有限公司工程中心工作人员）的证言：证明陈某乙找到湖南省水利水电第一工程有限公司的副总孟某甲，要该公司去给陈某乙投标，投标费用由陈某乙负责，该公司中标后再将工程转包给陈某乙，向陈某乙收取工程管理费。2014年，杨某戊受湖南省水利水电第一工程有限公司的副总孟某甲及经营部长唐某乙的安排去怀化参加沪昆客专怀化南站撇洪排涝工程第一标段的投标，陈某乙开车到长沙接杨某戊去的怀化，陈某乙安排杨某戊食宿，并要求杨某戊负责把标投好，并称这个标反正是他负责来做，当时参与投标还有湖南建工集团，湖南水总，湖南华纬公司，其中湖南建工集团是陈某乙找的情况。
（5）证人候某甲（华纬公司工程部总工程师）的证言：证明2014年年初的一天，湖南水总怀化市分公司负责人余某甲联系华纬公司的候某甲借资质参加怀化市水务投的沪昆客专怀化南站撇洪排涝工程投标。候某甲收取了投标挂靠等费用后，安排肖某甲去投标，湖南华纬公司中了撇洪排涝工程二标段工程后，陈某乙与湖南华纬公司就撇洪排涝工程的转包达成了口头协议，华纬公司按照合同价的2%的收取管理费的情况。
（6）证人余某甲（湖南水总怀化市分公司经理）的证言：证明2013年年底或者2014年初的一天，撇洪排涝工程尚未上网招标前，陈某乙找到余某甲，提出借湖南水总的资质去参与该工程的竞标。余某甲表示答应。陈某乙还要求余某甲帮忙联系几家公司，余某甲当着陈某乙的面联系了湖南华纬公司的总工候某甲借资质。候某甲同意借资质给陈某乙。后余某甲又到候某甲的办公室说过帮陈某乙借资质投标怀化高铁南站撇洪排涝工程的事。湖南水总公司和湖南华纬公司给陈某乙借资质从陈某乙处拿了每家十多万的费用的情况。
（7）证人周某丙（湖南省建工集团有限公司水利水电工程公司经营部投标专员）的证言：证明沪昆客专怀化南站撇洪排涝工程不是湖南建工集团有限公司自己做，是帮陈某乙去投的标。2014年周某丙受公司副总经理兼管经营部长李某乙的安排去和陈某乙对接撇洪排涝项目并制作标书。陈某乙要求建工集团两个标段都去投标，于是周某丙就制作了两份标书。2014年3月17日，周某丙到怀化去准备参加投标，陈某乙安排了周某丙吃住。2014年3月18日，周某丙带着投标资料及报名费在怀化市公共资源交易中心签到投标，周某丙所在公司没有中标，中标公司是湖南水总和华纬公司的情况。
（8）证人李某丙的证言：证明沪昆高铁怀化南站撇洪排涝项目是李某丙的舅舅陈某乙承建的。2014年11月份，李某丙在撇洪排涝项目工地上做事。2015年8月份，陈某乙安排李某丙给一台奔驰车缴纳购置税。随后，李某丙和刘某丙到怀化市国税局负责缴纳车辆购置税办事处，李某丙填写申请表，在申请表上签了购车发票上购买人欧阳某甲的名字，刘某丙用银行卡刷卡给欧阳某甲缴纳了7.25万元的车辆购置税。随后，陈某乙又安排李某丙去给之前缴纳购置税的奔驰车上了一个尾号2×××的怀化本地车牌，并将欧阳某甲的号码给了他。李某丙联系欧阳某甲拿着资料去给奔驰车上了2×××的车牌。李某丙花费300元代办费，2000元竞拍费，拍得2×××的车牌。李某丙办好后将2000元收据和车辆的相关资料交给了陈某乙。李某丙把办理牌照所花费的2300多元在陈某乙的工地上报账的情况。
（9）证人刘某丙的证言：证明陈某乙是刘某丙的表弟，2014年陈某乙在怀化市承包了一个沪昆高铁怀化南站撇洪排涝项目，2014年4月份，刘某丙跟着陈某乙在撇洪排涝项目工地上做事，负责撇洪排涝项目两个标段工地的后勤工作、人员工资发放等，相当于工地上的出纳。2015年8月份的一天，刘某丙和李某丙一起到怀化市国税局负责缴纳车辆购置税的办事处，由李某丙填写缴纳购置税的相关资料，由刘某丙用尾号1288的建设银行卡刷卡给欧阳某甲的一台奔驰车缴纳了72500元购置税，并在刷卡单上签了名。事后，刘某丙拿着刷卡单找到陈某乙，告知陈某乙这张刷卡单是之前和李某丙一起办理奔驰车上户刷卡后的单据，陈某乙看了后就在这张刷卡单上签了名。刘某丙拿着这张单据到陈某乙的撇洪排涝项目部报了账。刘某丙不认识欧阳某甲。欧阳某甲没有将72500元购置税给刘某丙的情况。
3、同案人欧阳某甲的供述：供述陈某乙为了从怀化市水务投公司承揽工程以及感谢曾红卫在高铁南站撇洪排涝工程中的帮助，2014年11月左右，陈某乙到曾红卫家里，通过欧阳某甲给曾红卫送了60万元现金，欧阳某甲告诉了曾红卫。2015年1月左右，陈某乙到曾红卫家里，通过欧阳某甲给曾红卫送了40万元现金。2015年3月份，欧阳某甲把收陈某乙40万元的事告诉了曾红卫，并讲之前的60万元也没有退。曾红卫要欧阳某甲把这100万元退给陈某乙。过了十多天，陈某乙到欧阳某甲家里玩时，曾红卫没有提要欧阳某甲把陈某乙之前送的100万元退给他。后陈某乙给曾红卫打了一张480万元的借条，但是一直没有履行。
2015年8月底，陈某乙替欧阳某甲和曾红卫购买的奔驰ML400越野车上户时，缴纳了7.25万元购置税。欧阳某甲和曾红卫没有将这72500元钱退还给陈某乙或者其家属及他的公司。
2016年4月份，怀化市原市委书记李某甲被湖南省纪委双规。曾红卫跟欧阳某甲讲要把陈某乙送的钱退掉。过了几天，曾红卫把陈某乙喊到家里，曾红卫退了一块手表给陈某乙，欧阳某甲先退了陈某乙15万元现金。第二天，欧阳某甲取了39万元出来交给了陈某乙。随后，欧阳某甲把480万元的借条和56万元房款的借条，一并退给了陈某乙的情况。
4、被告人曾红卫的供述与辩解：供述陈某乙是为了感谢曾红卫在怀化市南站撇洪排涝工程项目上对他的关照，以及继续得到曾红卫的关照，2013年陈某乙在曾红卫家中给曾红卫送了一块江诗丹顿手表，曾红卫予以收受。2014年、2015年，陈某乙通过欧阳某甲分两次分别送了一笔60万元现金、40万元现金给曾红卫，欧阳某甲事后均告知了曾红卫。2015年7月，陈某乙给曾红卫和欧阳某甲所有的一台奔驰车缴纳了车辆购置税7.25万元。2015年下半年的一天下午，陈某乙到曾红卫办公室找曾红卫，说感谢曾红卫帮他得到怀化高铁南站的撇洪排涝项目，陈某丁说他给了吴某甲500万元，给曾红卫也不能少，应该也给曾红卫500万元，曾红卫当时讲不要陈某乙的钱。陈某乙说：“那不行，你如果担心的话我就给你打个借条，以后你需要的时候给你兑现。”之后陈某乙一共给曾红卫打了三张借条，他在写借条的时候说其给了杨某甲20万元，在这里就给曾红卫打共计480万元的借条，曾红卫表示同意。回家后曾红卫就把这三张借条放在卧室电视机下面的电视柜上，后来欧阳某甲把借条保管起来。这三张共计480万元的借条，曾红卫后来没有找陈某乙兑现过。2016年4月份，李某甲被双规后，曾红卫将陈某乙送的手表、现金以及借条都退给了陈某乙的情况。
(三)单独收受湖南紫光恒福投资有限公司由张某甲(另案处理)经手送出的人民币120万元。
(1)2013年5月的一天，湖南紫光恒福投资有限公司（简称湖南紫光恒福、湖南紫光恒福公司）股东向某甲、傅某甲、张某甲经商议，为感谢曾红卫在沅陵县酉水白田段河道综合治理项目和“恒福一品”项目上的关照，决定由公司出资120万元给予曾红卫。2013年5月一天，张某甲在被告人曾红卫居住地旁的怀化市鹤城区，送给曾红卫一张户名为陈某丙的中国农业银行银行卡，卡内存有人民币80万元。曾红卫收受后将卡交给了欧阳某甲保管使用。
(2)2014年春节前，张某甲在被告人曾红卫居住地旁的怀化市鹤城区分两次送给曾红卫两张户名分别为张某乙、张某丙的中国农业银行银行卡，每张卡内分别存有人民币20万元，共计40万元。曾红卫收受后将卡交给了欧阳某甲保管使用。
2018年6月20日，湖南省辰溪县人民检察院以张某甲在单位股东集体决定后，代表单位向曾红卫行贿，犯罪情节轻微，且有自首情节，决定对张某甲不起诉。
上述事实，有下列经过庭审质证且查证属实的证据证明：
1.书证
（1）酉水白田项目财务资料：证明建工集团公司竞标水务建经公司的“酉水白田”项目，承诺支付2000万元交由怀化市水务建设经营有限公司保管。2013年2月1日，深圳市恒一福投资发展有限公司怀化分公司1881××××0840账户替建工集团公司向水务建经公司1881××××7784账户转账2000万元，作为投标信誉保证金。2013年8月5日，怀化市水务建设经营有限公司4300×××××××7777账户退沅陵酉水白田项目保证金1400万元至深圳市恒一福投资发展有限公司怀化分公司1881××××0840账户。2013年8月6日，怀化市水务建设经营有限公司4300×××××××7777账户退沅陵酉水白田项目保证金600万元至深圳市恒一福投资发展有限公司怀化分公司1881××××0840账户。
湖南华纬工程公司竞标怀化市水务建设经营有限公司的“酉水白田”项目，承诺支付2000万元交由怀化市水务建设经营有限公司保管。2013年2月1日，湖南省紫光恒福投资有限公司1881××××4561账户替湖南华纬工程公司向水务建经公司1881××××7784账户转账2000万元，作为投标保证金。2013年5月23日，怀化市水务建设经营有限公司4300×××××××7777账户退沅陵酉水项目保证金2000万元至湖南省紫光恒福投资有限公司1881××××4561账户的情况。
（2）《关于核准沅陵县酉水白田段河道综合治理工程的批复》、《沅陵县酉水白田段河道综合治理工程项目联合投资合同书》、《联合投资补充合同书》、《联合投资补充合同书（二）》、沅陵县酉水白田段河道综合治理工程招标公告、《施工承包合同》、中标通知书、《沅陵县酉水白田段治理工程劳务和设备组织委托协议书》、中国农业银行电汇凭证：证明沅陵县酉水白田段河道综合治理工程项目由沅陵县人民政府与怀化市水务投联合投资开发，该项目发包方是沅陵县经济建设投资有限公司、怀化市水务建设经营有限公司，招标代理公司是湖南三湘工程管理有限公司。2013年4月10日，湖南水总以205417017元中标沅陵县酉水白田段河道综合治理工程后，与沅陵县经济建设投资有限公司、怀化市水务建设经营有限公司签订了施工承包合同。2013年5月28日湖南水总将沅陵县酉水白田段河道综合治理工程二工区分包给张某甲，将一工区分包给谢某甲。
（3）“恒福一品”项目开发意向协议、合同等资料以及该项目财务资料：证明2012年3月16日，怀化市水务投与深圳市恒一福投资发展有限公司签订紫东路项目联合开发意向协议，要求深圳市恒一福投资发展有限公司支付2000万元履约保证金。2013年6月17日，双方又签订了一份招商合同。紫东路2013-12号地块经拍卖，土地挂牌成交单价为4780元每平方米，总价为58582198.20元。2013年10月18日，怀化市水务投与怀化紫光恒福实业发展有限公司、深圳市恒一福投资发展有限公司正式签订紫东路水务基础设施建设项目。因中共中央办公厅、国务院办公厅出台《关于党政机关停止新建楼堂馆所和清理办公用房的通知》，怀化市水务投终止与深圳市恒一福公司合作，约定由深圳恒一福公司按土地挂牌成交价付清项目土地款后，独立开发经营，项目名称变更为“恒福一品”开发项目。2014年2月27日，怀化市水务投与怀化紫光恒福实业发展有限公司（简称怀化紫光恒福、怀化紫光恒福公司）签订了国有土地使用权及项目开发权转让合同，转让土地位于怀化市紫东路与应民路交汇处，转让价格58582198元，约定怀化紫光恒福支付土地使用权转让价款10%作为合同定金，并约定在怀化市水务投协助办理完规划方案报市规委10个工作日内支付20%，协助办理国有土地使用证20个工作日内支付60%，协助办理完报建手续及本项目房产用户手续后10天内支付10%。怀化市水务投在2014年12月份已完成了上述工作，但是深圳恒一福公司没有按合同约定支付土地使用权转让款。2017年5月27日，怀化市水务投与怀化紫光恒福公司签订国有土地使用权及项目开发权转让合同补充协议，怀化紫光恒福公司划出恒福一品楼盘部分商业物业10000平方米（总价约10000万元）作为担保。
2013年10月28日，怀化市水务投支付紫东路2013-12号保证金转价款9980000元、2186400元，挂牌交易服务费599300元，保证金付价格调节基金234300元，付土地价款46415798.20元，2014年11月19日付地块契税2343287.93元，付各种税费936514.65元，2014年12月26日付土地转让办证费用19686元。2014年3月13日，怀化紫光恒福公司支付怀化市水务投土地转让款（10%）5858220元，2014年12月26日，怀化紫光恒福支付怀化市水务投土地使用权转让款利息328060.31元，2014年4月28日，怀化紫光恒福支付怀化市水务投土地款利息1019330元。
2012年3月31日，怀化市水务投收到深圳市恒一福发展投资有限公司往来款2000万元。
2013年1月21日，怀化市水务投1881××××2281账户归还借款两笔，每一笔1000万元至湖南省紫光恒福公司1881××××4561账户。
2013年8月16日，怀化市水务投收到怀化紫光恒福公司紫东路水务基础设施建设项目履约保证金2000万元，并于2013年11月27日退回一笔600万元，于2014年1月26日退回一笔1400万元的情况。
（4）领据：证明向某甲所在的公司于2013年5月30日有两笔业务开支，其中一笔35万元，另一笔65万元，领款人为向某乙、张某乙，审批人为向某甲和张某甲。向某乙指认该两份领据是张某甲要其写的；2013年5月30日邵某甲从湖南紫光恒福领到65万元工程款的领据是向某甲要其书写的。
（5）张某丁与湖南紫光恒福公司签订的土石方工程承包合同：证明湖南紫光恒福公司将沅陵酉水白田段综合治理土石方工程发包给张某丁，张某丁是实际施工方。
（6）欧阳某甲6228××××0177账户明细：证明2014年1月27日，欧阳某甲从张某丙6228××××6676账户转存50000元，从陈某丙6228××××6378账户分两次转存10580元、5.88元，从张某乙6228××××0671账户转存50000元至自己的6228××××0177账户；
2014年2月12日，欧阳某甲从张某丙6228××××6676账户转存10995元至自己的6228××××0177账户；
2014年2月13日，欧阳某甲从张某乙6228××××0671账户转存50000元至自己的6228××××0177账户；
2014年3月24日，欧阳某甲从张某乙6228××××0671账户分两次转存50000元、39589.16元至自己的6228××××0177账户的情况。
（7）欧阳某甲持有杨某甲6227××××7380账户明细：证明2013年12月30日、2014年1月6日、2014年1月7日、2014年1月9日、2014年1月10日、2014年1月13日、2014年1月20日，陈某丙6228××××6378账户分7次以每次50000元跨行转入350000元至欧阳某甲持有杨某甲6227××××7380账户；2014年1月20日，张某丙6228××××6676账户跨行转入50000元至欧阳某甲持有杨某甲6227××××7380账户。2015年3月10日、2014年3月11日、2015年3月26日，张某乙6217××××6419账户分别转账50000元、50000元、40025元至欧阳某甲持有杨某甲6227××××7380账户的情况。
（8）陈某丙6228××××6378账户明细：证明该卡系张某甲于2013年5月或6月的一天送给曾红卫的，当时卡内余额为80万元，欧阳某甲转了360620.88（不含手续费35元）至尾号0177和7380卡内，其余被其消费、取现。2013年5月24日，陈某丙6228××××6378账户内余额为80万元。2013年12月30日、2014年1月6日、2014年1月7日、2014年1月9日、2014年1月10日、2014年1月13日、2014年1月20日，陈某丙6228××××6378账户分7次以每次50005元转支350035元。2014年1月27日，陈某丙6228××××6378账户分两次转支10580元、5.88元至6228××××0177账户（欧阳某甲）。合计360620.88元的情况（消费取现763937.12元）。
（9）张某丙6228××××6676账户明细：证明该卡系张某甲于2014年1月的一天送给曾红卫的，当时卡内余额为20万元，欧阳某甲转了111000元至尾号0177和7380卡内，其余被其消费、取现。2014年1月18日，张某丙6228××××6676账户内余额为20万元，2014年1月20日，该账户转支50005元。2014年1月27日，该账户转支50000元至6228××××0177账户。2014年2月12日，该账户转支10995元至6228××××0177账户。合计111000元（消费、取现89000元）。
（10）张某乙6228××××0671账户明细、6217××××6419账户明细：证明张某乙6228××××067卡系张某甲于2014年1月的一天送给曾红卫的，当时卡内余额为20万元，欧阳某甲转了189589.16元至尾号0177和7380卡内，其余被其消费、取现。2014年1月26日，张某甲6228××××3511账户转存20万元至张某乙6228××××0671账户。2014年1月27日、2014年2月13日、2014年3月24日张某乙6228××××0671账户分别转支50000元、50000元、50000元、39589.16元至欧阳某甲6228××××0177账户，共计189589.16元（消费、取现10410.84元）。
（11）湖南紫光恒福公司财务资料，含记账凭证、进账单、原始凭证粘贴单、领据：证明记11号记账凭证是2013年5月20日向某乙取的5万元备用金。记16号记账凭证是2013年5月22日向某乙取的5万元备用金。记15号记账凭证是2013年5月22日向某乙取的5万元备用金。记13号记账凭证是2013年5月22日向某乙取的5万元备用金。记9号的记账凭证是2013年5月20日给张某丁的20万元应付款，该款项通过湖南紫光恒福投资有限公司1881××××4561账户转至向某乙6228××××0170账户。记14号的记账凭证是2013年5月22日给张某丁的20万元应付款，该款项通过湖南紫光恒福投资有限公司1881××××4561账户转至向某乙6228××××0170账户。记12号的记账凭证是2013年5月21日给张某丁的20万元应付款，该款项通过湖南紫光恒福投资有限公司1881××××4561账户转至向某乙6228××××0170账户。
张某乙提供的2013年5月30日汇5号凭证领据（29）是湖南紫光恒福投资有限公司于2013年5月30日有一笔650000元业务开支，领款人处向某乙、张某乙签名。2013年9月26日领据（56）是傅某甲领取了一笔55737元作为业务开支。2013年9月26日领据（57）是向某甲领取了一笔50400元作为业务开支。2013年12月24日领据（40）是张某乙、向某乙领取一笔50000元作为沅陵项目开支（上述凭证系真实的、原始的凭证，该公司业务开支共计为806137元）。
汇20号记账凭证、领据是湖南紫光恒福投资有限公司于2013年9月26日付邵某甲工程款50400元，领款人处邵某甲签名。汇19号记账凭证、领据是湖南紫光恒福投资有限公司于2013年9月26日付邵某甲工程款55737元，领款人处邵某甲签名。汇5号记账凭证及领据是湖南紫光恒福投资有限公司于2013年12月14日付邵某甲工程款50000元，领款人处邵某甲签名。汇5号记账凭证及领据是湖南紫光恒福投资有限公司于2013年5月30日付650000元工程款给邵某甲，领款人邵某甲签名。记28号记账凭证、费用报销单、发票是2014年1月20日深圳恒一福投资发展有限公司一笔60000元业务招待费、一笔10000元办公用品费。记11、12号记账凭证及领据是2014年1月8日湖南紫光恒福投资有限公司付280000元工程进度款给邵某甲（上述凭证和领据均系修改后重新制作，修改了资金用途，实际均系业务开支，共计1111137元）。
（12）深圳市沅成福科技发展有限公司档案查询单、企业登记注册资料一套、年检报告书：证明该公司的股东为张某戊、田某甲，注册资金为10万元，因长期停业未经营，已于2017年6月23日被吊销营业执照情况。
（13）内资企业登记基本情况表：证明张某甲名下公司的情况，其名下公司经营范围没有首饰加工，其没有在深圳开设过公司的情况。
2、证人证言
（1）证人欧阳某甲的证言：证明2013年至2015年期间，张某甲为感谢曾红卫的关照，分四次给曾红卫送了4张卡，卡内有金额130万元，曾红卫将该4张卡交给欧阳某甲保管，欧阳某甲通过转账、取现、消费等方式将卡内金额用完。2012年下半年，张某甲喊欧阳某甲合作在广东开一个首饰和充电宝加工厂，欧阳某甲出资1万元，张某甲出资9万元，再按这个比例分红。欧阳某甲出资的1万元钱，张某甲没有退还出资资金的情况。
（2）证人张某甲的证言：证明湖南紫光恒福公司是2012年注册成立的，注册资金200万元，股东有向某甲、傅某甲、张某戊，向某甲是法人代表、董事长、总经理，傅某甲是副总经理，张某甲是监事。怀化紫光恒福实业发展有限公司是湖南紫光恒福公司的全资子公司，法人代表是向某甲，张某甲是监事。深圳恒一福公司是怀化紫光恒福实业发展有限公司的子公司，2012年3月份注册成立，注册资本1000万元，其中怀化紫光恒福公司占股51%，向某甲、傅某甲、张某戊共占股49%。张某甲是张某戊的母亲，是上述公司的实际出资人。
为了感谢曾红卫在退4000万元信誉保证金上帮助，张某甲代表公司分三次向曾红卫行贿，一次80万元，一次20万元，一次20万元，共计120万元。还给欧阳某甲一张10万元的卡，用于支付买易图境画的钱的情况。
（3）邹某甲的证言：证明沅陵县酉水白田工程招投标工作由怀化市水务建设经营有限公司（简称水务建经公司）负责，邹某甲是水务建经公司的总经理，负责招投标。邹某甲按照曾红卫的要求，要每家报名参加投标的单位缴纳2000万元的信誉保证金。最后，湖南水总中标酉水白田项目，湖南水总再分工区，分别与谢某甲、张某甲签订劳务分包协议，具体由谢某甲、张某甲来做的情况。
（4）余某甲的证言：证明沅陵酉水白田项目开标前，张某甲找到余某甲借资质并要其帮忙联系几家一级资质的公司，后余某甲联系了湖南建筑工程集团总公司。张某甲、谢某甲替投保公司缴纳了每家2000万元的信誉保证金和每家100万元的投标保证金。湖南水总工程中标后，余某甲出面代表分公司与总公司签订了工程施工合同，然后分公司又与张某甲、谢某甲签订了分包施工合同，工程分为一、二工区，谢某甲负责一工区，张某甲负责二工区。
（5）证人向某甲的证言：证明深圳恒一福公司、怀化紫光恒福公司、湖南紫光恒福的股东是向某甲、傅某甲、张某戊，其中向某甲是法人代表。2013年年初的时候，张某甲跟向某甲和傅某甲说怀化市水务投在沅陵有一个二、三亿元的水利工程项目，有利润空间。向某甲、傅某甲就表示同意去做这个工程。张某甲提出公司没有做水利项目的资质，必须找几家有资质的公司去竞标，张某甲说自己和怀化水务投的老总曾红卫关系好，曾红卫以前是张某甲的学生，可以通过曾红卫的公司去操作把工程拿下，去参与竞标的公司不管谁中标张某甲都能保证向某甲等人的公司可以拿到工程做，但前提是向某甲等人的公司必须要代投标公司交4000万元保证金。向某甲和傅某甲同意，并授意由张某甲代表公司去跑这个事情。张某甲提出为了拿到这个工程，这期间要产生相关活动费用，活动费就是张某甲专门用于给领导送礼、请客吃饭活动关系。向某甲和傅某甲都同意。邵某甲打了一张领到工程款65万元的领条实际是张某甲用于送礼和请客吃饭的业务开支。曾红卫没有到向某甲经营的公司投资入股的情况。
（6）证人傅某甲的证言：证明傅某甲所在的公司替投保公司交了4000万元信誉保证金给水务投集团。2013年4月份的时候，湖南水总中标沅陵县酉水白田工程，向某甲、张某甲和湖南水总签定酉水白田工程的分包施工合同。合同签好之后，傅某甲等人就以湖南紫光恒福公司的名义做酉水白田工程2工区。为了尽快退还保证金，张某甲向傅某甲和向某甲提出给怀化水务投领导送钱。向某甲和傅某甲同意，然后湖南紫光恒福公司就拿了100多万给张某甲去操作。2017年9月份或者10月份的时候，傅某甲和向某甲在公司由向某甲安排邵某甲改了一笔65万元的会计凭证，这笔65万元就是张某甲当时提出要去给怀化水务投领导行贿的其中一笔钱。
（7）证人张某乙（张某甲的妹妹，怀化紫光恒福实业发展有限公司会计）的证言：证明湖南紫光恒福投资发展公司、怀化紫光恒福投资有限公司的股东是向某甲、傅某甲和张某戊，但实际出资不是张某戊而是张某甲。2013年的一天，向某乙和张某乙经过向某甲等人同意后，通过网上银行从湖南紫光恒福公司转账2000万元到怀化水务经营建设有限公司，以支票的形式从深圳的恒一福公司怀化分公司转2000万元怀化市水务经营建设有限公司。这4000万元，2013年5-6月份退了2000万元，2013年8月份退了2000万元。2013年5月份的时候从湖南紫光恒福公司转了65万元出来，从怀化紫光恒福公司转出来35万元，这100万元到了陈某丙的卡上。陈某丙、张某乙、张某丙的银行卡放在公司作为资金流动卡。2017年9月份或10月份的一天，向某甲被检察院问话的前后几天，向某甲要求修改5笔业务开支的账目，分别是650000元、350000元、50000元、55737元和50400元，其中650000元和350000元凭证都是通过向某乙的卡转到陈某丙的银行卡上，后来这张卡被张某甲拿走了情况。
（8）证人向某乙（向某甲的姐姐，怀化紫光恒福实业发展有限公司出纳）的证言：证明2013年的一天，向某乙和张某乙经过向某甲等人同意后，通过网上银行从湖南紫光恒福公司转账2000万元到怀化水务经营建设有限公司，以支票的形式从深圳的恒一福公司怀化分公司转2000万元至怀化市水务经营建设有限公司。2013年5月份的时候，张某甲要向某乙和张某乙转100万元到张某甲的私人卡上。向某乙就电话跟向某甲确认这笔钱，向某甲同意支付后，向某乙和张某乙先把这100万元从公司账上先转到向某乙私人的卡上，再分开取现并分开现存到另外户名陈某丙的一张银行卡里，并将陈某丙的银行卡给了张某甲。后，张某甲要向某乙和张某乙分别写一张65万元，一张35万元的领条，并注明用途是业务开支。2017年9月、10月的一天，向某甲要求修改的65万元业务开支，就是2013年5月份张某甲和向某甲要向某乙和张某乙两人存100万元到陈某丙卡上的其中一笔。
（9）证人邵某甲的证言：证明2017年9月份或者10月份的一天，邵某甲按照向某甲的要求写了四张领据，又在领款人处签了名，领款用途写的是工程款，写好后交给了财务人员。这四张领据其中一张65万元，另外三张都是5万多元。总共大概80万元。邵某甲没有领到四张领据上面的80万元款项，这四张是虚假的领据的情况。
（10）证人谌某甲（系湖南紫光恒福公司和怀化紫光恒福公司会计）的证言：证明公司的纸质档凭证都是张某乙保管，电子档也有。其所在公司使用一套会计专用软件，谌某甲和张某乙两个人都有加密狗，都可以进入。
（11）证人张某丁的证言：证明沅陵县酉水白田二工区项目其实是湖南紫光恒福老板张某甲从怀化水务投集团获得的。2013年，张某丁承包酉水白田二工区土石方的开挖、回填工程。土石方按17元/立方米包干，防洪提土石方回填按20元/立方米结算。工程款支付都是通过张某甲的湖南紫光恒福公司找怀化水务投结算，再由张某甲的湖南紫光恒福公司财务上转到张某丁公司或者张某丁的个人银行账户上，已收到工程款2700万元左右的情况。
（12）证人张某己（湖南水总沅陵酉水白田项目部资料员）的证言：证明沅陵县酉水白田河道综合治理项目名义上是湖南水总中标，但实际上具体施工的是谢某甲和张某甲，谢某甲承包了项目的1工区，张某甲承包了项目的2工区，谢某甲和张某甲他们都是以个人名义来施工。张某己、王某甲、施工员邓某甲三人，都是湖南水总水聘请的人员，代表湖南水总负责沅陵酉水白田项目的安全、质量、进度管理、合同结算的情况。
（13）证人全某甲（沅陵县辰州投资集团董事长）证言：证明沅陵县酉水白田河道综合治理工程是沅陵县政府与怀化市水务投合作在沅陵开发的项目。酉水白田项目施工队伍是水务建经公司通过招投标进行选择。2013年春节期间，水务建经公司将招投标信息挂到网上，后来中标的是湖南水总。
（14）证人李某丁（怀化市水务投资集团有限公司财务总监）的证言：证明2013年的时候，张某甲已经承建了沅陵县酉水白田项目工程2工区，董事长曾红卫要求李某丁，让怀化市融诚水业投资有限公司（简称融诚公司、融诚水业公司）给张某甲湖南紫光恒福有限公司借2000万元。李某丁按照曾红卫的要求给张某甲的公司借了2000万元，这笔钱是用于酉水白田项目建设。该笔2000万元借款已全部归还。目前张某甲在恒福一品项目上还差怀化市水务投5800多万的土地使用权转让款和几百万元的利息没有归还。
3、被告人曾红卫的供述与辩解：供述张某甲为了从怀化市水务投得到了沅陵酉水白田项目、感谢曾红卫没有催收恒福一品项目拖欠的土地使用权转让款。2013年5月一天，张某甲在曾红卫居住地旁的怀化市鹤城区，送给曾红卫一张银行卡，卡内存有80万元。曾红卫收受后将卡交给了欧阳某甲保管使用。2014年春节前，张某甲在曾红卫居住地旁的怀化市鹤城区分两次送给曾红卫各一张银行卡，每张卡内分别存有人民币20万元，共计40万元。另还收受一张存有10万元人民币的银行卡。曾红卫收受后将卡交给了欧阳某甲保管使用的情况。
(四)伙同陈某甲(另案处理)收受行贿人谢某甲(另案处理)人民币610万元。
2012年12月，怀化市水务投与沅陵县人民政府就合作开发沅陵县酉水白田段河道综合治理工程项目(简称酉水白田项目)进行了多次协商洽谈。期间，陈某甲（系怀化市人民政府驻北京联络处正科级干部）从中牵线搭桥，促成怀化市水务投与沅陵县政府达成合作意向。随后，陈某甲向时任怀化市水务投董事长的被告人曾红卫提出承揽酉水白田项目的要求。曾红卫明知陈某甲没有承揽该项目的能力，系“提篮子”（即通过帮助他人协调关系，拿到工程项目以后，自己不做具体的事情，从中收取好处费，将工程项目交给他人做），仍答应了陈某甲的要求。考虑到该项目位于沅陵县城边，一动工各种矛盾可能会激化，项目进度无法保证，且陈某甲系“提篮子”，怕出现烂尾工程，曾红卫交代陈某甲到沅陵县寻找有影响力和经济实力的人参与该项目，陈某甲表示同意。随后，陈某甲经唐某甲介绍联系到沅陵县伟创房地产开发有限公司法定代表人谢某甲，陈某甲向谢某甲介绍了酉水白田项目的情况，讲其与水务投董事长曾红卫关系密切，保证能拿到酉水白田项目，到时可以将工程交给谢某甲做，谢某甲表示同意。陈某甲与谢某甲约定，由陈某甲负责协调关系将工程搞到手，谢某甲负责出资与具体施工，谢某甲按工程合同价10%给予陈某甲好处费。随后，陈某甲将谢某甲介绍给被告人曾红卫认识，曾红卫带人考察谢某甲的经济实力后，认为谢某甲有一定的经济实力，同意谢某甲来做该项目的工程。后因湖南紫光恒福投资发展有限公司张某甲找到曾红卫也要参与承揽酉水白田项目，曾红卫遂跟陈某甲讲酉水白田项目由陈某甲、张某甲一起做，每人一半工程量。随后，曾红卫安排水务投下属全资子公司怀化市水务建设经营有限公司总经理邹某甲(已判刑)负责酉水白田项目招投标事宜，并将陈某甲、谢某甲、张某甲介绍给邹某甲认识，交代邹某甲对陈某甲、谢某甲、张某甲承揽酉水白田项目予以关照。
2012年12月30日，怀化市水务投委托的水务建经公司与沅陵县人民政府委托的沅陵县经济建设有限公司签订了沅陵县酉水白田河道综合治理工程项目联合投资合同，合同约定该项目由怀化市水务投及水务建经公司负责筹措项目建设资金、选定具有相应工程施工资质的施工单位进行施工。怀化市水务投将该项目委托水务建经公司具体实施。在该项目招投标挂网之前，曾红卫主持召开了水务投集团会议，在会上曾红卫要求每家参与投标的公司须向水务建经公司缴纳2000万元信誉保证金，并要求该项目在春节期间完成招标报名工作，以此来抬高招投标门槛，确保陈某甲、谢某甲、张某甲取得该项目，后谢某甲、张某甲联系到湖南水总水电建设集团有限公司(简称湖南水总)怀化分公司经理余某甲(另案处理)，通过余某甲借用湖南水总的资质参与酉水白田项目的投标，并且张某甲还要求余某甲再找几家有资质的公司参与陪标。之后，余某甲又联系湖南中格建设集团有限公司(简称中格公司)、湖南华纬水电工程公司(简称华纬公司)、湖南省建筑工程集团总公司(简称建工集团公司)，借用以上公司资质围标，约定由张某甲、谢某甲代缴信誉保证金，支付借用资质费、标书制作费、人员出场费，内定由水总中标后都由谢某甲、张某甲承建工程。后谢某甲筹集2000万元后分五次以湖南水总的名义缴纳了信誉保证金。因谢某甲还要代中格公司缴纳信誉保证金2000万元，谢某甲资金不足无法缴纳，遂通过陈某甲介绍找到曾红卫，曾红卫安排水务投下属全资子公司怀化市融诚水务投资有限公司给谢某甲借款2000万元。谢某甲将该2000万元以中格公司名义缴纳了信誉保证金。通过邹某甲与余某甲、张某甲、谢某甲相互串通，最终仅有张某甲、谢某甲请来的湖南水总、华纬公司、中格公司、建工集团公司四家围标公司参与酉水白田项目投标，2013年4月3日，湖南水总中标该项目。2013年5月28日，谢某甲与湖南水总签订工程劳务和设备组织委托协议书，取得该项目1工区工程施工承包权，工程金额约为一亿元。酉水白田项目动工后，陈某甲找到谢某甲，讲其不参与该项目具体施工，要求谢某甲按照1工区工程量的10%给付好处费。谢某甲考虑到酉水白田项目是因陈某甲的关系取得，同意给其好处费，但因其从怀化市水务投借款2000万元需要承担利息，故要求陈某甲降低提成比例。经多次协商，谢某甲同意按1工区工程量的5-6%左右的比例，约600余万元给予陈某甲好处费。2013年6月1日，谢某甲给陈某甲转账支付330万元。之后，陈某甲仍向谢某甲催要其余好处费，谢某甲拿不出钱。不久的一天，陈某甲与曾红卫在长沙玩的时候，陈某甲向曾红卫抱怨谢某甲过河拆桥，只给了他两三百万元工程提成费，曾红卫给陈某甲做工作让其要想通。在施工过程中的一天，谢某甲也向曾红卫抱怨说这个工程利润低，陈某甲“吃的太咸”（意思要的提成费太多）其已经给了陈某甲几百万提成费，陈某甲还在向其催要，其想要把自己的价值270余万元的巴博斯汽车抵给陈某甲，曾红卫给谢某甲做工作，告之陈某甲不会要其汽车。曾红卫要谢某甲抓紧时间施工，完工后先给其验收结算。2013年10月18日，谢某甲通过沅陵县伟创房地产开发有限公司给陈某甲转账支付200万元；加上之前2012年10月8日陈某甲以借款名义从谢某甲处拿的80万元，谢某甲共计给陈某甲支付了610万元的好处费。
另查明，被告人曾红卫与陈某甲相识于上世纪八十年代，两人关系非常密切，特别是2011年曾红卫分管怀化市人民政府驻北京联络处后，陈某甲多次陪同曾红卫外出度假、游玩，多次相邀到澳门赌博。其中在2013年6月1日谢某甲给陈某甲转账支付330万元后的2013年9月28日至10月5日期间，陈某甲陪同曾红卫、欧阳某甲等人出境至马尔代夫游玩，为曾红卫庆祝生日，期间2次到澳门赌场赌博，在澳门的食宿、开支均由陈某甲负担。陈某甲4340××××4922账户于2013年10月3日至10月5日期间，在澳门消费一笔300000元，一笔100000.07元，一笔8305.2元，一笔165821.8元，一笔200026.15元，合计消费774153.22元。
陈某甲因上述事实，于2018年5月18日被溆浦县人民检察院以涉嫌犯受贿罪向溆浦县人民法院提起公诉。
上述事实，有下列经过庭审质证且查证属实的证据证明：
1、书证
（1）陈某甲的常口信息、机关事业单位工作人员工作移动审批表、干部任免审批表、国家公务员职务任免审批表、招收固定供认审批表、劳动合同制工人转移工作单位审批表、录用国家干部审批表、2014-2015年度考核登记表：证明陈某甲的基本身份信息，系怀化市人民政府驻北京联络处正科级干部的情况。
（2）沅陵县伟创房地产开发有限公司4300××××8888账户明细，谢某甲4340××××2659账户以及6210××××8888账户明细，陈某甲4340××××4922账户、4340××××3256账户以及4340××××325账户明细：证明2013年10月18日，沅陵县伟创房地产开发有限公司4300××××8888账户汇了一笔200万元给陈某甲4340××××4922账户。2012年10月8日，谢某甲4340××××2659账户转账80万元给陈某甲4340××××3256账户。2013年6月1日，谢某甲4340××××2659账户转账330万元给陈某甲4340××××325账户。2016年4月18日，谢某甲6210××××8888账户转账20万元至陈某甲4340××××4922账户。谢某甲共计转账630万元给陈某甲的情况。
（3）酉水白田项目财务资料：证明湖南中格建设集团有限公司竞标水务建经公司的“酉水白田”项目，承诺支付2000万元交由水务建经公司保管。2013年2月16日，沅陵伟创房地产开发有限公司替湖南中格建设集团有限公司向水务建经公司1881××××7784账户转账2000万元，作为投标信誉保证金。2013年5月28日，水务建经公司4300×××××××7777账户退沅陵酉水项目保证金1900万元至沅陵伟创房地产开发有限公司4300××××8888账户。
湖南水总竞标水务建经公司的“酉水白田”项目，承诺支付2000万元交由水务建经公司保管。2013年2月12日，谢某甲4340××××659账户替湖南水总向水务建经公司4300×××××××777账户转账一笔300万元，一笔500万元，作为投标保证金。2013年2月12日，向益平6217××××897账户替湖南水总向水务建经公司4300×××××××777账户转账400万元，作为投标保证金。2013年2月16日，谢某甲4340××××659账户替湖南水总向水务建经公司4300×××××××777账户转账一笔500万元，一笔300万元，作为投标保证金。共计转账2000万元信誉保证金。2013年10月17日，水务建经公司4300×××××××7777账户退沅陵酉水项目保证金8969920元至沅陵伟创房地产开发有限公司4300××××8888账户。2014年2月20日，水务建经公司1881××××784账户退沅陵酉水项目保证金1000万元至沅陵伟创房地产开发有限公司4300××××8888账户。
（4）水务建经公司出具的《关于沅陵项目投标信誉保证金和投标保证金收付的情况说明》：证明水务建经公司在沅陵项目中收取的8000万元信誉保证金后被水务集团公司归集，2013年3月份，水务建经公司从融城公司借款400万元替投标的四家围标公司缴纳投标保证金。
（5）怀化市水务建设经营公司4300×××××××7777账户流水、龙某甲6227××××536账户流水、湖南省建筑工程集团设计研究院4300××××035账户流水、怀化市公共资源交易中心4300×××××××8888账户流水、怀化市融城水业公司记账凭证及交易回单、付款申请单、委托融资凭证，委托融资协议书、中国建设银行入账通知书、利息结算通知单：证明2013年3月29日，怀化市水务建设经营公司收到怀化市融城水业公司融资借款100万元后，于当日将该笔100万元以投标款的名义存入湖南省建筑工程集团公司。2013年4月1日，怀化市水务建设经营公司收到怀化市融城水业公司融资借款300万元后，于当日将以投标款该300万元分别存入龙某甲、徐某甲、湖南中格建设集团公司账户，每个账户100万元。
（6）《关于核准沅陵县酉水白田段河道综合治理工程的批复》、《沅陵县酉水白田段河道综合治理工程项目联合投资合同书》、《联合投资补充合同书》、《联合投资补充合同书（二）》、沅陵县酉水白田段河道综合治理工程招标公告、《施工承包合同》、中标通知书、《沅陵县酉水白田段治理工程劳务和设备组织委托协议书》、中国农业银行电汇凭证：证明沅陵县酉水白田段河道综合治理工程项目由沅陵县人民政府与怀化市水务投资建设集团有限公司联合投资开发，该项目发包方是沅陵县经济建设投资有限公司、水务建经公司，招标代理公司是湖南三湘工程管理有限公司。2013年4月10日，湖南水总水电建设有限公司以205417017元中标沅陵县酉水白田段河道综合治理工程后，与沅陵县经济建设投资有限公司、水务建经公司签订了施工承包合同。2013年5月28日湖南水总水电建设有限公司将沅陵县酉水白田段河道综合治理工程二工区分包给张某甲，将一工区分包给谢某甲。
（7）陈某甲、曾红卫出境记录、陈某甲4340××××4922账户消费记录：证明陈某甲于2013年9月28日从深圳出境至马尔代夫，于2013年10月3日从九州入境，乘坐的交通工具是海乔1215，再从拱北出境至几内亚比绍，2013年10月5日从拱北入境。
曾红卫于2013年9月28日从深圳出境至马尔代夫，于2013年10月3日从九州入境，乘坐的交通工具是海乔1215，再从横琴出境至几内亚比绍，2013年10月5日从横琴入境。
陈某甲4340××××4922账户于2013年10月3日至10月5日期间，在澳门消费一笔30万元，一笔10.000007万元，一笔0.83052万元，一笔16.58218万元，一笔20.002615万元。
（8）起诉书：陈某甲于2018年5月18日被溆浦县人民检察院以受贿罪向溆浦县人民法院提起公诉的情况。
2、证人证言
（1）证人谢某甲（沅陵县伟创房地产开发有限公司法人代表，酉水白田项目1工区承包人）的证言：证明谢某甲通过唐某甲介绍认识了陈某甲，陈某甲告诉谢某甲他能百分之百把这个工程搞到手，问谢某甲愿不愿意与他一起做。如果谢某甲一个人做这个工程的话，陈某甲负责把工程搞到手，陈某甲拿总造价10%的提成费用，谢某甲表示同意。后陈某甲将谢某甲介绍给曾红卫、邹某甲认识。在招投标之前，陈某甲让谢某甲准备4000万元信誉保证金，谢某甲缴纳2000万元后。还差2000万元的投标信誉保证金无力交纳，陈某甲带着谢某甲去曾红卫办公室，要曾红卫帮忙从融诚公司借款，曾红卫表示同意并通知融诚公司老总李某丁到其办公室，最后在曾红卫办公室，谢某甲、陈某甲、曾红卫、李某丁商定，由融诚公司给谢某甲借款2000万元，用以谢某甲缴纳酉水白田项目投标信誉保证金，月息1分五。谢某甲以伟创房地产公司的名义和融诚公司签订好借款合同，不久融诚公司将2000万元借款转到伟创房地产公司账上，谢某甲将此2000万元缴纳了酉水白田项目保证金。湖南水总中标酉水白田项目，2013年5月28日，谢某甲与湖南水总签订《沅陵县酉水白田段治理工程劳务和设备组织委托协议书》，取得第一工区的施工权。2013年5月谢某甲承揽到该工程后不久，陈某甲提出退出，工程由谢某甲一人做，并要求谢某甲按工程量10%作为提点费用，谢某甲认为提点费用太高，再加上工程才开始资金不足，没有谈成。后经多次协商，谢某甲同意按工程量的5-6个点给陈某甲好处费，其前后共计支付610万元给陈某甲，其中2013年6月1日转账330万元，2013年10月18日转账200万元。因在招投标之前2012年10月8日，陈某甲以借款名义向谢某甲借款80万元，在谢某甲向陈某甲支付好处费时，将该80万元抵扣入好处费中。另2016年4月18日转给陈某甲的20万元系陈某甲借款，与提成费无关。在施工过程中，谢某甲给了陈某甲一笔330万元好处费后，谢某甲没有什么流动资金了，陈某甲仍催要提成费。有次谢某甲与曾红卫说过，这个工程利润低，其已经给了陈某甲几百万了，陈某甲还在催要，只有把自己的一台巴博斯汽车给陈某甲算了。曾红卫让谢某甲抓紧施工，报单的时候不会卡谢某甲，完工后先给其验收结算的情况。
（2）证人唐某甲的证言：证明2012年下半年的一天，陈某甲打电话跟唐某甲讲怀化市水务投准备在沅陵县实施一个防洪堤工程，工程金额大概有一个多亿，他跟怀化市水务投的领导曾红卫关系好，能够将项目拿下了，但他自己没有经济实力做的下，他叫唐某甲帮忙联系一个在沅陵县有实力的做工程的人，工程中标后陈某甲把这个项目给他做，陈某甲要从工程量提取百分之十的提成。唐某甲答应陈某甲帮忙找，之后唐某甲想到了谢某甲，因为谢某甲是沅陵人，在沅陵做项目，并且在沅陵有一定的人脉，经济实力也很好。唐某甲就跟谢某甲讲，怀化水务投在沅陵县有个项目，金额有一个多亿，陈某甲能够拿下这个项目，但是他想把这个项目给别人做，陈某甲从中提取工程量的百分之十的提成费，问谢某甲是否有兴趣。谢某甲说愿意做这个项目。过了几天，唐某甲约谢某甲、陈某甲在怀化金苑宾馆茶楼见面，唐某甲介绍谢某甲与陈某甲认识，陈某甲把水务投在沅陵的项目做了介绍，陈某甲还说自己与水务投领导曾红卫关系很好，曾红卫答应把这个项目给他做，陈某甲讲他把项目拿到后就给其他人做，他要从中提取工程量的百分之十的提成费，陈某甲问谢某甲是否愿意做。谢某甲当时答应愿意做。他们协商后相互留了电话。最后，陈某甲实际没有做沅陵县酉水白田项目，这个项目是谢某甲和张某甲做。
（3）证人李某丁（怀化市水务投资集团有限公司财务总监）的证言：证明2013年2月初的一天，曾红卫通知李某丁到曾红卫的办公室后，当时谢某甲也在。曾红卫要求融诚水业投资有限公司给谢某甲借2000万元。李某丁听到曾红卫同谢某甲讲设门槛之类的话，李某丁认为曾红卫要怀化市融诚水业投资有限公司给谢某甲借2000万元就是为了酉水白田项目招投标的事情，是为了确保酉水白田项目能够让谢某甲他们来做而设的门槛。事后，怀化市融诚水业投资有限公司与谢某甲的沅陵县伟创房地产公司签订了2000万元的统借统还协议，并在2013年2月5日将2000万元打到谢某甲提供的沅陵县伟创房地产开发有限公司的账上。目前谢某甲还有600多万元的本金没有归还。事后曾红卫还找过李某丁，协调谢某甲给融诚水业还款的时间和金额，要求融诚水业延迟谢某甲还款的时间，导致谢某甲现在还有几百万的本金没有还清；融城水业公司没有独立经营和决定权，该公司是按照水务投公司决定去经营。2013年3月份，建设经营公司向融城水业公司借过400万元款项的情况。
（4）证人刘某丁（原系沅陵县县委书记）的证言：证明怀化市水务投董事长曾红卫到沅陵找刘某丁继续洽谈酉水白田项目。2012年年底，沅陵县政府与怀化市水务投达成了合作意向，由沅陵县出土地，怀化市水务投负责出资建设，土地开发后产生的收益双方平分。2012年12月份，沅陵县政府与怀化市水务投签订合作协议。刘某丁认识陈某甲有20多年了，双方关系比较好。曾红卫到沅陵洽谈酉水白田项目时，陈某甲多次陪同曾红卫到沅陵。
（5）证人邹某甲的证言：证明邹某甲所在的水务建经公司帮助参加竞标的四家公司缴纳了400万元的投标保证金的情况。
（6）证人张某庚的证言：证明张某庚所在的水务建经公司从融城水业公司借款400万元给参加投标的四家公司缴纳投标保证金的情况。
3、同案人陈某甲的供述与辩解：供述陈某甲与曾红卫关系密切，陈某甲经常帮曾红卫出谋划策，利用人脉关系帮助曾红卫协调关系，帮忙宣传推广水务投，沅陵县的酉水白田项目就是陈某甲居中协调才搞好的。
2012年6月份左右，陈某甲通过唐某丙介绍认识了谢某甲，陈某甲向谢某甲介绍了沅陵酉水白田项目，并讲自己跟沅陵县政府和怀化水务投领导的关系都很好，肯定能拿到这个项目，并商定由谢某甲负责工程施工，陈某甲负责关系协调。项目完工后，陈某甲从谢某甲处拿10%，谢某甲表示同意。后，陈某甲介绍谢某甲给曾红卫、邹某甲、徐某乙、刘某戊等人认识。2012年7月份，怀化市水务投和沅陵县政府签订了酉水白田项目合作意向协议书，张某甲也参与酉水白田项目的细节商谈。曾红卫讲，以后酉水白田项目就交给陈某甲、谢某甲和张某甲一起去做。2013年初，沅陵酉水白田项目招投标的具体事情，曾红卫安排邹某甲负责，要求每个投标公司还要给业主单位怀化水务建设经营有限公司缴纳2000万元的工程保证金，这样就增加了酉水白田项目的投标成本，抬高了酉水白田项目投标的门槛，那些不能保证百分百中标的公司就不会参与这个项目的投标了。后来邹某甲找来的四家投标公司缴纳了共计8000万元保证金，是由谢某甲和张某甲负责支付的，每人4000万元，其中谢某甲自己出了2000万元，另外2000万元是从怀化市水务投下属的融诚投资公司借的。张某甲出的那4000万元，其中2000万元是之前张某甲付给水务投的那2000万元土地预付款，水务投在酉水白田项目招投标前还给张某甲，实际上就是帮张某甲凑齐工程保证金。
陈某甲辩称招投标的具体事情都是谢某甲去操作。湖南水总公司中标之后，陈某甲跟谢某甲、张某甲等人一起到长沙，在长沙芙蓉路的温顿姆豪庭大酒店，谢某甲、张某甲分别跟湖南水总公司的余总签订了关于沅陵酉水白田段综合治理工程的劳务分包协议，陈某甲在酉水白田项目上没有参与管理，陈某甲提前退出酉水白田项目，谢某甲分三次给陈某甲的账户上转了610万元。
曾红卫要求陈某甲到沅陵县找一个有经济实力的人来做，于是陈某甲找到谢某甲，并将谢某甲介绍给曾红卫和邹某甲认识。水务投要求沅陵县酉水白田工程缴纳8000万元的信誉保证金，谢某甲和张某甲每人需要缴纳4000万元信誉保证金。谢某甲缴纳2000万元后，跟陈某甲讲没有钱再交另外的2000万元，于是陈某甲找到曾红卫，要其帮谢某甲借款2000万元用于缴纳信誉保证金，当时在场的有曾红卫、陈某甲、谢某甲、邹某甲等人。随后，曾红卫安排李某丁给谢某甲到融城水业公司办理借款2000万元信誉保证金。在整个招投标过程中，陈某甲没有缴纳过投标保证金，四家投标公司的共400万元投标保证金是水务建经公司出的。
4、被告人曾红卫的供述与辩解：供述曾红卫与陈某甲在上世纪八十年代就认识了，两个人关系非常好，就像兄弟一样。陈某甲参与了2013年初怀化市水务投与沅陵县政府合作开发酉水白田项目，陈某甲从中牵线，后来又与谢某甲合作完成了部分标段项目施工。
根据怀化市政府的要求，怀化市水务投要加大对各县水利建设的投入，当时沅陵县有一个比较成熟的项目，就是酉水白田防洪堤建设项目，陈某甲与当时的沅陵县委书记刘某丁比较熟，他就从中牵线搭桥促成了这个项目的合作。2012年12月份怀化市水务投与沅陵县政府签订了合作协议，项目的业主方是水务投下属的建设公司和沅陵县经建投。这个项目是一个BT项目，由水务投的水务建经公司投资4个亿，沅陵县政府保证兜底回购，项目如果产生利润，双方按协议分成。如果亏损，由沅陵县政府兜底保证水务投的投资收回成本。签订协议的时候，陈某甲主动向曾红卫提出想做这个项目，当时沅陵县主要领导和怀化市一名副市长都在场，他们都表示希望曾红卫支持下陈某甲，意思是把这个项目交给陈某甲来做，陈某甲本来与曾红卫关系就好，曾红卫就答应了。2013年项目准备实施，经决定水务投要求施工单位在招投标之前就要缴纳2000万元保证金，同时约定，中标单位前期垫资，在工程进度达到40%的时候，才开始支付第一笔工程款。期间曾红卫对陈某甲说，这个项目实施起来需要在沅陵当地找一个有实力的人，保证项目的正常进行。陈某甲当时就和曾红卫说他有个合作伙伴是沅陵当地人谢某甲，经过考察，曾红卫觉得谢某甲实力不错，就同意由他们两个人合作来实施项目。当时陈某甲还提出整个项目都交给他和谢某甲来做，曾红卫告诉陈某甲，张某甲也找他要求做这个项目，因为张某甲在水务投成立之初借了2000万元给水务投公司，曾红卫为了感谢张某甲对水务投的帮助，另外也想把这2000万元继续留在水务投，也就答应张某甲让她做部分项目。
酉水白田项目招标之前，曾红卫把陈某甲、谢某甲和张某甲一起介绍给了水务投下属的水务建经公司总经理邹某甲，曾红卫对邹某甲说沅陵酉水白田项目张某甲与陈某甲两人想来竞标，怀化市某某副市长也打了招呼，让邹某甲和张某甲、陈某甲具体对接一下（意思是让他们两人拿到酉水白田项目）。
设置2000万元的信誉保证金，一是怀化市水务投答应给沅陵县政府借款8000万元，而水务投缺钱，二是使没有实力的想来竞标的公司放弃竞标，排除潜在招标对象，帮助张某甲、陈某甲顺利中标。之后，曾红卫要求邹某甲招投标公告必须在春节前挂网，主要是春节前关注的人少，即使关注了，很少能在春节假期那么短的时间内筹集到2000万元的高额信誉保证金，确保张某甲、陈某甲顺利中标。
邹某甲曾经向曾红卫汇报过陈某甲与谢某甲已经缴纳了一家单位的保证金2000万元，但是他们还想找一家单位来投标，但是钱不够，曾红卫说钱不够就从融城公司这里借，融诚公司还可以赚点利息。曾红卫将融诚公司经理李某丁叫来谈妥给谢某甲借款2000万元。后来融诚公司借了2000万元给谢某甲，谢某甲就用这2000万元缴纳了一家投标公司的保证金。
2013年3月，酉水白田项目开始招标，最后湖南水总中标。湖南水总只是挂名，实际上张某甲、陈某甲、谢某甲才是幕后老板。项目实施以后，项目分为两个工区，一个工区由张某甲安排队伍具体施工，另一个工区由陈某甲与谢某甲安排队伍施工。陈某甲有一定的实力，但还是不够，他不是当地人，当地产生的矛盾他无法解决，他自己没有固定的施工队伍，需要去租设备、找人施工。
陈某甲只是单纯的“提篮子”。从一开始陈某甲向曾红卫提议要水务投去沅陵考察一下的时候，曾红卫就知道陈某甲想促成这件事，并从中“提篮子”获得好处。“提篮子”就是陈某甲帮助谢某甲拿到这个项目，但是并不实际参与项目施工，而是由谢某甲给陈某甲一笔钱，这个项目就与陈某甲没有关系了。因为陈某甲不是做事的人，他是搞关系的，所以曾红卫要他找一个沅陵有实力的本地人一起来做。如果没有曾红卫的关照和帮助，陈某甲不可能在酉水白田项目中“提篮子”，但是如果没有陈某甲的牵线搭桥，水务投也不可能做酉水白田项目，再加上市领导打招呼，所以陈某甲才可以在酉水白田项目中“提篮子”，陈某甲“提篮子”的时候，曾红卫没有制止，因为陈某甲“提篮子”的行为是现在工程领域中的惯例，对工程项目没有影响，所以曾红卫就没有去管。曾红卫之前不认识谢某甲，没有陈某甲的介绍，曾红卫肯定不会让谢某甲来做这个项目，曾红卫是看在陈某甲的面子上才让谢某甲来做这个项目的。
开工不久的一天，陈某甲和曾红卫在长沙玩的时候，陈某甲向曾红卫抱怨谢某甲过河拆桥，只给了他两三百万元工程提成费，曾红卫给陈某甲做工作让其要想通。在施工过程中的一天，谢某甲也向曾红卫抱怨说这个工程利润低，陈某甲“吃的太咸”（意思要的提成费太多）其已经给了陈某甲几百万提成费，陈某甲还在向其催要，其想要把自己的价值270余万元的巴博斯汽车抵给陈某甲，曾红卫给谢某甲做工作，讲陈某甲不会要其车子。曾红卫让谢某甲抓紧时间施工，完工后先给其验收结算。曾红卫估计谢某甲可能给了陈某甲500-600万元好处费。
2011年曾红卫分管怀化市人民政府驻北京联络处后，陈某甲多次给曾红卫庆祝生日、陪同曾红卫外出度假、游玩，多次相邀到澳门赌博，多数均由陈某甲开支。其中2013年9月28日至10月5日期间，陈某甲陪同曾红卫、欧阳某甲等人出境至马尔代夫游玩，为曾红卫庆祝生日，期间二次到澳门赌场赌博，在澳门的食宿、开支大多数由陈某甲负担。曾红卫辩称，因曾红卫与陈某甲是很好的朋友，平时交往很密切，所以陈某甲没有必要就这一起事情专门感谢曾红卫。
(二)滥用职权罪
2011年至2013年期间，时任怀化市水务投资管理中心（系怀化市全额拨款事业单位，与怀化水务投系两块牌子，一套人马）法人代表、怀化市水务投董事长的被告人曾红卫，在回购溆浦县、麻阳县、辰溪县、会同县、芷江县、通道县、靖州县、洪江市、洪江区9县(市区)污水处理厂(以下简称9县(市区)污水处理厂)过程中，按照时任中共怀化市委书记李某甲(已判刑)的错误指示，违反规定，滥用职权，致使公共财产造成重大损失。具体犯罪事实如下2008年7月，浙江诸暨市菲达宏宇环境发展有限公司(简称菲达宏宇公司、菲达公司)未经招投标程序与怀化市政府签订《怀化市(县、区)生活污水处理设施打捆投资建设运营协议》，随后分别与芷江县等10个县市区人民政府签订污水处理厂特许经营权合同，投资合作时间为30年。2010年5月，怀化市十个县市区污水处理厂建成运行。
2011年10月份，菲达宏宇公司的总经理黄某甲因自身原因决定退出怀化市污水处理厂运营，找到中共怀化市委原书记李某甲，请他提供帮助由怀化市政府进行统一回购9县(市区)污水处理厂，并送给他10万美元。李某甲表示同意，并指示国有独资公司怀化市水务投资集团有限公司董事长被告人曾红卫与黄某甲进行洽谈，并要求参照沅陵县的收购模式来进行收购，尽量支持和配合菲达宏宇公司的工作。在收购过程中，被告人曾红卫按照李某甲的错误指示，违背《企业国有资产评估管理暂行办法》和《湖南省市政公用事业特许经营条例》相关规定，在未将资产评估报告报请国有资产监督管理机构核准的情况下，按审计价值14991.74万元对上述9县(市区)污水处理厂进行股权收购的同时，额外支付提前退出补偿款和前期费用补偿款共计2462.55万元给菲达公司。
2017年8月24日上午11时许，怀化市纪委将被告人曾红卫从办公室带至纪委办案点并宣布“两规”。曾红卫在组织审查前期，不配合组织审查，态度极差，不能如实供述自己的问题。后经组织多次教育，曾红卫的态度有所改变，能在一定程度上配合组织审查。在吴某甲、陈某乙、谢某甲分别交代给曾红卫送财物后，以及欧阳某甲交代了曾红卫收受吴某甲、陈某乙、张某甲等人财物的问题后，曾红卫交代了上述组织已掌握的事实。在检察机关立案后侦查期间，能如实供述自己的犯罪事实。案发后，被告人曾红卫向怀化市纪委上缴违纪所得人民币1516万元，包括本案指控的收受吴某甲送的人民币60万元、奥迪A4轿车一辆价款28.4284万元，陈某乙代缴奔驰车上户购置税7.25万元，收受张某甲经手送出的120万元，计215.6784万元。被告人曾红卫向怀化市纪委提供线索检举揭发他人犯罪，经查证属实。
另查明，黄某甲因涉嫌犯单位行贿罪，经长沙市星城地区人民检察院侦查终结，经湖南省人民检察院指定管辖，于2017年4月18日由星城地区人民检察院向湖南省涟源市人民检察院移送审查起诉，2018年1月30日被涟源市人民检察院决定不起诉。黄某甲到案后，向检察机关共退缴违法所得1900万元，其中侦查阶段向长沙市星城地区人民检察院退交因涉嫌单位行贿违法所得人民币600万元。在审查起诉阶段向涟源市人民检察院退赔李某甲案滥用职权所造成的部分损失500万元，向娄底市人民检察院退赔李某甲案滥用职权所造成的部分损失800万元。
上述事实，有下列经过庭审质证且查证属实的证据证明：
1、书证
（1）湖南省娄底市中级人民法院（2017）湘13刑初26号刑事判决书、湖南省高级人民法院（2018）湘刑终84号刑事裁定书：证明2018年1月15日，李某甲因犯滥用职权罪被判处有期徒刑五年。该判决认定滥用职权的事实是：2008年7月，在李某甲的推荐和帮助下，浙江诸暨市菲达宏宇环境发展有限公司（以下简称菲达宏宇公司）未经招投标程序，与怀化市政府签订《怀化市（县、区）生活污水处理设施打捆投资建设运营协议》，随后分别与芷江县等10个县市区人民政府签订污水处理厂特许经营权合同，投资合作时间为30年。2010年5月，怀化市10个县市区污水处理厂建成运行。
2011年初，黄某甲决定退出污水处理厂运营，找到李某甲，提出先由沅陵县政府以3000万元的价格回购沅陵县污水处理厂。李某甲接受其请托，安排人员启动沅陵县污水处理厂收购工作，兵违背公务活动基本程序，直接给沅陵县的政府主要领导下达指示，指示沅陵县政府违背《湖南省市政公用事业特许经营条例》相关规定，在对菲达宏宇公司及投资建设的沅陵污水处理厂的全部资产予以收购的同时，额外增加补偿款480.6万元给菲达宏宇公司。
2011年10月份，黄某甲再次找到李某甲，请他提供帮助由怀化市政府进行统一回购其余9县市污水处理厂，并送给他10万元美元。李某甲表示同意，指示国有独资公司怀化市水务投资集团有限公司董事长曾红卫与黄某甲进行洽谈，并要求参照沅陵的收购模式来进行收购，尽量支持和配合菲达公司的工作。此后，李某甲多次直接给被告人曾红卫下达指示，致使怀化市水务投违背《企业国有资产评估管理暂行办法》和《湖南省市政公用事业特许经营条例》相关规定，在未将资产评估报告报请国有资产监督管理机构核准的情况下，按审计价值14991.74万元对9个污水处理厂进行股权收购的同时，额外支付提前退出补偿款和前期费用补偿款共计2462.55万元给菲达公司。
（2）湖南省高级人民法院（2018）湘刑终84号刑事裁定书：证明原审判决认定的犯罪事实清楚，证据确实充分，定罪准确，量刑适当，审批程序合法。驳回上诉，维持原判。
（3）涟检公诉刑不诉（2018）10号不起诉决定书：证明黄某甲因涉嫌犯单位行贿罪，于2017年4月18日由星城地区人民检察院向湖南省涟源市人民检察院移送审查起诉，2018年1月30日被涟源市人民检察院决定不起诉及退交违法所得1900万元的情况。
（4）湖南合源水务环境公司企业登记注册档案，怀化市水务环境发展公司登记注册档案、变更法定代表人资料、变更经营范围资料、变更股东资料、公司备案资料、选任经理人员股东决议、变更法定代表人、变更公司类型、变更注册资本、增加股东、增加注册资本、改变公司性质、选举董事长、变更企业名称、选举董事监事，国融兴华资产评估有限公司出具的评估报告：证明2010年2日17日，怀化市水务投资集团有限公司出资1000万元注册成立怀化市水务环境发展有限公司，法人、总经理杨某己，副总经理杨某庚、梁某甲、梁某乙，董事长曾红卫，董事谢某乙、欧阳某乙、杨某辛、李某丁，公司类型为法人独资的有限责任公司，经营范围为污水处理。2012年12月4日，该公司法人变更为杨某己。2013年5月6日，股东变更为怀化市水业投资总公司。2016年2月29日，增加股东北京碧水源科技股份有限公司，占股49%，增加注册资本4000万元，公司类型为国有控股的股份有限公司，公司名称变更为湖南合源水务环境科技股份有限公司的情况。
（5）怀政人[2011]13号文件，怀委干[2012]52号、63号文件，怀政人[2012]10号文件：证明怀化市水务投董事长、党委书记曾红卫，副总经理谢某乙、欧阳某乙、杨某辛，监事会主席徐某乙，党委委员、副书记杨某壬均由怀化市委、市政府任命的情况。
（6）怀水务字[2012]5号、83号文件：证明2012年2月13日，杨某己任怀化市水务环境发展有限公司总经理，副总经理杨某庚、梁某甲。2012年11月22日，杨某庚任怀化市水务环境发展有限公司总经理。
（7）中共怀化市委常委办公会会议纪要[2012]第3号、第23号，[2011]第38号、第15号：证明2011年11月4日、2011年11月28日，李某甲主持召开会议研究组建怀化市水务投资集团有限公司，决定组建水务投，由市国资委、市财政局担任出资人，水务投要接受市国资委、市财政局监管，要求水务投着手收购一批优良资产。2012年2月7日，李某甲召开会议研究水利工作，安排谢某丙、王某乙牵头协调9县污水处理运行费的缴纳问题等。2012年6月28日李某甲主持召开会议，提出要加快完成各县（市、区）污水处理厂资产收购及土地配置工作的情况。
（8）芷江县人民政府、洪江市人民政府、洪江区管委会、会同县人民政府、靖州县人民政府、通道县人民政府、溆浦县人民政府、麻阳县人民政府、辰溪县人民政府关于县污水处理厂资产移交暨BOT特许经营权转让的会议纪要：证明上述九县（市区）政府根据中共怀化市委常委办公会[2012]第23号会议纪要的统一安排，召开会议，配合怀化市水务投收购九县污水处理厂，将特许经营权由浙江菲达宏宇公司转让给怀化市水务投的情况。
（9）怀化市水务投集团董事会会议纪要、董事会记录（手写）、诸暨市菲达宏宇环境发展有限公司关于转让污水处理厂的补偿要求：证明2012年9月1日，诸暨市菲达宏宇环境发展有限公司以有前期费用为由要求怀化市水务投资集团有限公司补偿50万元/厂，共计450万元。2012年9月3日，怀化市水务投资集团有限公司召开董事会研究水务环境发展公司收购9县污水处理厂有关事项。会上通报了资产评估情况及合同的具体洽谈情况，审计部门审核认定固定资产重置净值为134170276.11元，生产期资金占用成本为15747090.76元。会议表决中6人同意，1人弃权。原则同意水务环境发展有限公司与菲达公司洽商达成的合同草案，同意在资产评估结果的基础上给予菲达公司一定的补偿，补偿比例为15%，补偿金计算基数以固定资产重置净值为准，同意对菲达公司污水处理厂项目的前期工作费用给予每厂50万元的补偿，共计450万元。但董事会记录中体现部分董事会成员认为对给予菲达公司补偿过高，杨某辛明确表示不同意给予每家50万元补偿，并投了弃权票。会议原则通过了补偿方案的情况。
（10）怀化水务投《关于解决收购九个县的污水处理厂所需资金的请示》：证明2011年12月26日，李某甲批示由怀化市财政局为水务投公司提供借款人民币3000万元，用于支付污水处理厂第一批收购款，为水务投收购污水处理厂创造条件。
（11）怀化市水务投资集团有限公司关于成立子公司的请示、怀化市人民政府国有资产监督管理委员会关于同意成立怀化市水务环境发展有限公司的批复：证明2012年3月9日经国资委审批，怀化市水务投资集团有限公司成立怀化市水务环境发展有限公司，由怀化市水务投资集团有限公司出资1000万元，经营范围为污水处理。
（12）怀化市水务环境发展有限公司关于九县市区污水处理厂与浙江诸暨菲达宏宇公司收购协议及资金来源和使用情况的汇报：证明怀化市水务环境发展有限公司实际支付17260万元给菲达宏宇公司，并对资金的来源做了说明。
（13）怀化市人民政府专题会议纪要[2013]第19次：证明2013年3月4日市委常委常务副市长杨某癸召开会议专题研究全市各县市区污水处理厂税收、费用、用地用电、办证等问题，会议同意由水务投集团下辖的市水务环境发展有限公司在各县市区设立分公司，负责管理九县市区污水处理厂运营工作，同意对菲达公司与各县市区政府签订的特许经营权合同进行名称变更，将特许经营权合同中乙方代表变更为市水务环境发展有限公司。
（14）浙江诸暨市菲达宏宇环境发展有限公司、浙江越阳控股集团有限公司、诸暨宏宇环保设备有限公司注册登记、变更登记等工商登记资料：证明诸暨市菲达宏宇环境发展有限公司于2005年7月5日成立，经营范围污水处理。该公司系浙江越阳控股集团有限公司控股的诸暨宏宇环保设备有限公司下属的全资子公司，该公司总经理为黄某甲，2014年5月14日变更名称为诸暨市宏宇环境发展有限公司；诸暨宏宇环保设备有限公司股东为诸暨越阳投资有限公司出资1588.89万元，出资比例为55%。黄某甲出资1300万元，出资比例45%。2015年4月21日，暨宏宇环保设备有限公司股权变更为由黄某甲出资2888.89万元，出资比例100%，企业类型变更为一人有限责任公司（自然人独资）的情况。
（15）浙江越阳控股集团有限公司出具的情况说明、诸暨菲达宏宇环保设备有限公司董事会议纪要、寿某甲和赵某甲出具的说明：证明宏宇环境发展公司投资怀化污水处理厂以及与怀化市水务投资集团有限公司洽谈并实施十家污水处理厂整体转让项目经过越阳控股集团有限公司同意，是公司行为。
（16）借款协议、融资合同、应付款明细账等财物资料：证明诸暨菲达宏宇环境公司投资建设沅陵、芷江等10家污水处理厂的资金来源。有越阳控股公司的借款、员工集资、对外借款。
（17）怀化市水务投资集团有限公司以及下属子公司的营业执照、工商登记资料、公司章程：证明怀化市水务投资集团有限公司于2011年11月29日成立，系国有独资公司。下属的子公司有怀化市水务二次供水有限公司、怀化市融诚水业投资有限公司、水务建经公司、怀化市源圆物资贸易有限公司、怀化市自来水有限公司、怀化湘源电力股份有限公司、湖南合源水务环境科技股份有限公司。湖南合源水务环境科技股份有限公司下设辰溪、靖州、会同、溆浦、洪江市、洪江区、通道、芷江、麻阳九个分公司。公司章程证明怀化市人民政府委托怀化市财政局作为出资人，出资10000万元，董事会向出资人报告工作，执行出资人决议，决定公司投资方案和经营计划等权利和义务。
（18）中共怀化市委办公室印发《怀化市水务投资集团有限公司组建方案》、怀化市水务投资集团关于成立子公司的请示、怀化市人民政府国有资产监督管理委员会同意成立的批复：证明《怀化市水务投资集团有限公司组建方案》经怀化市委市政府同意，创造条件，逐步收回已建成污水处理项目的经营权，实现全市统筹、规范经营。怀化市水务投资集团有限公司成立子公司怀化市水务环境发展有限公司、怀化市融诚水业投资有限公司、很划算的水务建设经营有限公司、怀化市水务二次供水有限公司、怀化市源圆物资贸易有限公司经国资委审批。
（19）2012年至2016年九县市回款统计表：证明九县污水处理厂收入情况。2012年为2000多万，2013年至2016年，均为3000多万。
（20）怀化市水务投支付菲达宏宇公司资金来源及支付明细、记账凭证、收据、统借统还协议、委托融资协议书、水务集团母子公司借款协议：证明2012年1月17日至2013年12月18日，怀化水务投公司及水务环境公司共支付菲达宏宇公司1.726亿元回购款，其中2012年10月9日签订正式合同之前，已实际支付9000万元。以及回购款的来源主要是通过借贷，怀化市水务投及其下属的子公司水务环境公司均不具备收购条件。
（21）怀化市委市政府办公室联合发文《关于成立怀化市水务投资集团有限公司筹建工作领导小组的通知》，2011年9月9日、2011年10月28日怀化市人民政府会议记录：证明2011年9月至10月份期间，市长李某戊两次主持召开会议讨论成立怀化市水务投公司。2011年11月28日，怀化市委市政府决定成立怀化市水务投资集团有限公司筹建工作领导小组，曾红卫系该领导小组成员，兼任办公室主任。
（22）怀化市市长办公会议纪要[2007]27号，怀化市人民政府常务会议纪要2007年第63期、2008年第6期、怀化市城镇污水处理设施建设三年行动计划督导工作会议记录等：证明李某甲多次主持召开污水处理相关工作会议，推荐菲达宏宇公司。
（23）中共中央文件中发[2011]1号文件、湖南省人民政府湘政发[2008]8号文件湖南省人民政府批转省建设厅等部门《关于实施城镇污水处理设施建设三年行动计划的意见》的通知、怀化市人民政府办公室怀政发[2009]5号文件怀化市人民政府办公室关于进一步推进城镇污水处理设施建设三年行动计划的通知、怀化市城镇污水处理设施建设三年行动计划督导工作会议安排：证明中共中央重视水利工作，要求加快水利改革发展。从2008年到2010年，在全省设市城市和县城实施城镇污水处理设施建设三年行动计划，并对全省项目建设进度进行部署安排。怀化市人民政府据此发文进行部署和推进污水处理厂建设工作。
（24）怀化市国资委出具的关于怀化市水务环境发展有限公司收购芷江等九县（市、区）环境发展有限公司有关问题的批复、怀化市水务环境发展有限公司怀水环[2013]23号关于收购芷江等九县（市、区）污水处理厂的请示、怀化市国资委提供的国有企业收购非国有资产流程、企业国有资产转让报批时需要报送材料及《关于原怀化火电厂资产处置及水务投收购九家县污水处理厂有关情况的说明》、《关于水务投收购九家县污水处理厂及怀化五中（湖天中学）土地有关情况的说明》：证明2013年7月8日怀化市水务环境发展有限公司向怀化市国资委请示收购芷江等九县（市、区）污水处理公司100%股权，怀化市国资委于2013年7月15日批复同意，并提出须对九县环境发展有限公司股权进行资产评估和财务审计，将资产评估和财务审计结果报国资委备案才能实施收购，提出确定收购价格需经人民政府批准，由国资委核定具体收购价格的批复文件。对非国有资产的收购应报国资委核准和备案，怀化市水务投收购菲达宏宇公司污水处理厂违反国有企业收购非国有资产程序，系违反程序收购的情况。
（25）怀化市芷江等县市《关于建设污水处理项目可行性研究报告的请示》及怀化市发改委的批复、怀化市发改委《关于明确投资主体的请示》、怀化市人民政府专题会议纪要等文件：证明怀化市发改委要求各县市区污水处理厂项目要进行公开招投标，但因怀化市污水处理厂设施建设实际上没有进行公开招投标，经专题会议研究，需补办招投标手续。2008年4月16日怀化市发改局请示怀化市人民政府尽快明确怀化市污水处理设施建设招商投资主体的情况。
（26）怀化市环境保护局当场处罚决定书、怀化九县污水处理厂监测报告及监测数据报表、怀化九县（市区）污水处理费支付凭证：证明证明菲达宏宇公司部分污水处理厂因擅自闲置污水处理设施而被行政处罚，污水处理厂监测没有100%的合格率，虽然各地政府存在拖欠污水处理费，但没有跨年度。
（27）《怀化市县市区城市污水处理项目打捆投资建设运营协议书》、《补充协议书》及10县市污水处理特许经营权合同、怀化市九县污水处理厂及配套管网一期建设环境保护验收申请表：证明2008年7月11日，怀化市人民政府与菲达宏宇公司签订特许经营权运营协议。2008年8月4日，双方又签订了一份补充协议书。2008年7月11日，10县市区人民政府与菲达宏宇公司签订特许经营权合同，约定采用BOT模式。9县市污水处理厂建设完成后，通过了怀化市环境保护局“三同时”竣工环保验收。
（28）怀化市城市管理和行政执法局出具的情况说明：证明怀化市城市管理和行政执法局原来是公用事业局，县市区污水处理厂的建设都是县市区具体负责，污水处理厂的收购是浙江菲达宏宇公司与怀化市水务投之间的事，是企业与企业之间的事情，该局在污水处理厂的建设、运营以及移交、收购等问题上，从来没有出具过任何文件或者批文。
（29）《怀化市（县、区）污水处理厂整体转让意向书》、《怀化市（县、区）污水处理厂整体转让合同》、《怀化市（县区）污水处理厂整体转让合同补充协议（一）》、关于怀化市水务投资集团有限公司与诸暨市菲达宏宇环境发展有限公司结算收购余款的情况说明、九县市菲达宏宇环境发展有限公司股权转让合同、《怀化市九县市区污水处理厂股权转让合同补充合同》、《怀化市九县市区污水处理厂股权转让合同补充协议二》：证明2012年1月16日，曾红卫代表怀化市水务投资集团有限公司与诸暨市菲达宏宇环境发展有限公司的黄某乙签订了《怀化市（县、区）污水处理厂整体转让意向书》，诸暨市菲达宏宇环境发展有限公司同意把芷江、洪江市、洪江区、麻阳县、溆浦县、会同县、靖州县、辰溪县、通道县共九县市区污水处理厂资产及特许经营权整体转让给怀化市水务投，双方委托怀化市泰信资产评估事务所进行资产评估，约定怀化市水务投对菲达宏宇公司污水处理厂按评估报告金额的15%进行补偿，约定意向书签订后，怀化市水务投资集团有限公司付菲达宏宇公司3000万元定金等。
2012年9月10日，菲达宏宇公司黄某甲与怀化市水务投曾红卫签订怀化九县污水处理厂转让合同，双方认定九县污水处理厂净资产为怀化市审计局出具的审计报告中认定的149917367元，怀化市水务投按怀化市审计局出具的审计报告中固定资产重置净值134170276.11元的15%补偿菲达宏宇公司20125541元，补偿菲达宏宇公司前期费用450万元/九厂（两项补偿费用合计为24625541元），故转让价格为174542900元。经双方协议，实际支付转让款17260万元，具体计算如下表：
一、环境公司应付菲达宏宇公司款项

序号

付款项目

金额（万元）

备注

1

审计认定款149917367元及额外补偿款24625541元

17454.29

 

2

菲达公司2011年污水处理费打至环境公司账上款

116.66

 

3

8个厂银行账户余额

0.68

 

 

合计

17571.63

 

二、菲达宏宇公司应付环境公司款项

序号

付款项目

金额（万元）

备注

1

2012年因菲达公司原因未收到污水处理费

63.71

 

2

环境公司代付维修费

28.26

 

3

环境公司代付税费

130.16

 

4

生物硫化床及证件资料补偿

89.5

 

 

合计

311.63

 

相抵后（17571.63-311.63=17260），环境公司应付菲达宏宇公司转让款17260万元

2012年10月9日，九县市菲达宏宇环境发展有限公司将特许经营权转让给怀化市水务环境发展有限公司的情况。
（30）怀化市宏图工程造价咨询有限公司出具的九县污水处理厂建设工程造价咨询报告：证明怀化市宏图工程造价咨询有限公司接受菲达宏宇环境发展有限公司委托对九县污水处理厂建设工程造价进行编审，其中辰溪县污水处理厂工程建设造价为8001632.55元，靖州县污水处理厂工程建设造价为14050576.05元，通道县污水处理厂工程建设造价为10509554.76元，洪江市污水处理厂工程建设造价为11408316.55元，洪江区污水处理厂工程建设造价为11081867.90元，芷江县污水处理厂工程建设造价为×××67662.55元，溆浦县污水处理厂工程建设造价为14286260.48元，麻阳县污水处理厂工程建设造价为11×××732.23元，编审造价时没有按施工合同约定下浮12%审核的情况。
（31）怀化泰信资产评估事务所出具的资产评估报告书及《说明》：证明怀化泰信资产评估事务所受水务投公司和菲达宏达公司的委托，对九个污水处理厂工程项目的市场价值进行了评估，以评估基准日为2012年9月30日，总价值为152597209.42万元，该评估报告中已估算了项目前期费用。其中辰溪菲达宏宇环境发展有限公司资产评估结果为14101744.59元，洪江区菲达宏宇环境发展有限公司资产评估结果为16285499.44元，洪江市菲达宏宇环境发展有限公司资产评估结果为16266957.24元，会同县菲达宏宇环境发展有限公司资产评估结果为13240023.63元，靖州县菲达宏宇环境发展有限公司的资产评估结果为21088127.84元，麻阳菲达宏宇环境发展有限公司的资产评估结果为16991966.92元，通道县菲达宏宇环境发展有限公司资产评估结果为15570144.38元，溆浦县菲达宏宇环境发展有限公司资产评估结果为21022567.73元，芷江县菲达宏宇环境发展有限公司资产评估结果为18030177.65元。总价值为152597209.42元。上述评估报告已估算项目占用资金利润。
（32）怀化市审计局审计报告怀审建报[2012]26号、怀审投报[2012]25号，怀化市审计局关于怀化泰信资产评估事务所对九县污水处理厂的资产评估报告的审计档案资料，怀化市审计局关于怀化市宏图工程造价咨询有限公司审核的九县污水处理厂工程结算造价的审计档案资料：证明怀化审计局对泰信资产评估所出具的九个县市污水处理厂的资产评估结论进行审计复核，审核确定价值为149917367.87元，其中包含生产期资金占用成本为15747090.76元。怀化市审计局对怀化市宏图工程造价咨询有限公司审核的九县污水处理厂工程结算造价进行审计复核，审计核定造价96858315元，未按菲达宏宇公司同施工企业签订的《污水处理厂建设工程施工合同》约定的结算造价下浮12%下浮。
（33）湖南省中审亚太司法鉴定所出具的司法会计鉴定结论意见中审亚太[2017]造鉴字第160001号、第160002号：证明第160001号鉴定结论内容为，2017年4月，长沙市人民检察院委托湖南省中审亚太司法鉴定所对怀化9县市区污水处理厂的房屋建筑物、构筑物、设备成本及账面净值进行司法鉴定，该鉴定表明：①2009年4月至2012年12月31日项目建设期间发生的房屋建筑物、构筑物及设备的总成本为14143.23万元；②截止2011年12月31日，怀化9县市区污水处理厂房屋建筑物、构筑物以及设备类的账面净值12024.72万元；③固定资产账面净值和水务投公司实际支付菲达宏宇公司股权转让款17260万元之间的差额为5253.28万元；④水务投提前支付菲达公司股权转让款在转让意向书合规的前提下需承担的利息总额为92.20万元；如转让意向书不合规，提前支付9000万元的利息费用为237.29万元；⑤怀化市审计局出具的审计报告中，计算的生产期资金占用成本资本化无依据。提出退出补偿和前期费用补偿的给付无依据。
第160002号鉴定结论内容为：2017年3月，长沙市人民检察院委托湖南省中审亚太司法鉴定所对怀化市九县污水处理公司项目工程造价鉴定，该鉴定表明：怀化市九县市九个污水处理厂未按合同下浮12%的造价总金额为86909666元，按合同约定下浮12%的工程造价金额为76691686元，工程造价中不含设备、工艺管道等安装工程，含电缆费用1759827元的情况。
2、证人证言
（1）证人黄某甲的证言：证明黄某甲长期给予李某甲钱物，李某甲在怀化污水处理厂的建设和收购过程中，李某甲为其提供了以下帮助：①未经过公开招投标，取得怀化十县污水处理厂特许经营权；②有些县市“三通一平”没有按时完成，影响污水处理厂建设，李某甲帮忙解决；③污水处理厂运营过程中，李某甲帮忙打招呼，解决了县市区的污水处理费拖欠问题；④李某甲应他的请求，决定由怀化市政府对九个污水处理厂整体回购，签字批准财政借款3000万元，为由水务投收购污水处理厂创造了条件；⑤在怀化市水务投回购九个污水处理厂的过程中，水务投提前支付回购款缓解了黄某甲的资金压力；⑥积极推进污水处理厂审计评估工作，缩短了审计评估时间，在菲达宏宇公司提供的项目造价资料不齐的情况下，审计部门没有核减工程造价，加入资金占用成本，做出了较高的审计评估价格；⑦依审计评估价格签订正式的转让合同后，没有达到预期的转让价格时，黄某甲找李某甲帮忙，李某甲指示水务投的曾红卫，再与曾红卫签订了两份补充合同，共计补偿菲达宏宇公司2400余万元，最终达到了预期转让价格1.7亿元。曾红卫对其提供的帮助有：①商谈转让意向书时，曾红卫对黄某甲提出转让价总体要求约1.7亿元表示认可，以转让价格构成条款加以确保；②整体转让意向书签订后，黄某甲因资金紧张原因，找李某甲帮忙，提前支付转让合同价款，曾红卫通过各方面筹措资金，落实了李某甲的指示，超出了协议内容（支付3000万元定金，实际支付了9000万元）；三是通过后期的两项补偿约定，加上评估价格，最终达到了黄某甲预期转让价格约1.7亿元。
（2）证人黄某乙的证言：证明芷江县、洪江市、洪江区、会同、靖州、辰溪、麻阳、溆浦、沅陵县等九家污水处理厂承建单位。九家污水处理厂全部卖给怀化水务投后工程款才全部付清。2012年初，黄某乙委托怀化宏图造价咨询公司对工程决算进行审计，要求不要按合同约定的12%下浮，并出具一份不下浮12%的函给怀化宏图公司。怀化市审计局在对泰信公司的评估报告、宏图公司的决算报告进行审计时，黄某乙向审计局提交了一份没有按合同下浮的说明。审核结论是9个污水处理厂净资产1.34亿，黄某乙与审计人员沟通后，加了施工期间资金占用成本1000多万元，共1.499亿元。后菲达宏宇公司与水务投达成以1.34亿元为基数乘以15%作为回报和补偿450万元的补充协议。在转让协议签订前，水务投付了9000万元给菲达宏宇公司，现怀化水务投共计付款1.745亿元。在收购怀化9县市区污水处理厂的过程中，没有经过怀化当地政府同意，直接由黄某甲向怀化市委书记李某甲提出，由李某甲出面决定由水务投公司进行统一收购，水务投进行收购时，没有严格按照国家法定程序进行的情况。
（3）证人邹某甲的证言：证明2011年11月底水务投成立，2012年上半年水务投成立了子公司水务环境公司，该公司成立后收购的第一批项目就是菲达宏宇在怀化市9个县市区的污水处理厂，杨某己负责牵头收购事宜。期间，市委书记李某甲来过水务投进行调研。经水务投集体开会研究，同意回购怀化市9个县市区的污水处理厂。2012年9月，曾红卫支持召开董事会讨论并通过了对菲达公司污水处理厂的前期工作费用给予一定的补偿，每个厂按50万进行补偿，共计450万元。
（4）证人徐某乙（时任怀化市水务投资集团有限公司纪委书记）的证言:证明2012年9月3日，曾红卫主持召开董事会，由杨某己或杨某庚汇报，最后形成了同意回购9个污水处理厂，同意对菲达公司提前退出经营所造成的损失进行15%的补偿，同意对菲达公司污水处理厂项目的前提工作费用给予一定的补偿，补偿标准为每个厂50万元。
（5）证人李某丁的证言：证明李某丁参与组建怀化市水务投工作。该公司成立后的主要工作就是收购怀化9县污水处理厂，曾红卫讲这项收购工作时市领导交待的任务。2011年12月下旬，李某丁根据曾红卫的要求起草了一个向财政局借款3000万元用于收购怀化9县污水处理厂的请示，曾红卫签发后，李某甲在该请示上签批。怀化市财政局将3000万元借款转至水务投账户。李某丁将该3000万元支付给菲达宏宇公司作为合同定金。曾红卫又指示李某丁超出《意向书》定金范围于2012年1月20日支付收购款1000万元到菲达宏达公司账户上。曾红卫主持召开董事会，会上通过了水务环境发展有限公司与菲达公司达成的合同草案，同意给菲达公司一定的补偿，补偿金额为15%，以固定资产重置净值为准，给9个污水处理厂每个厂50万元的补偿。
（6）证人王某丙（时任怀化市水务投资集团公司董事会成员）的证言：证明组建水务投是怀化市水利局根据2011年中央的1号文件和湖南省的水利改革实施方案提出来的。由怀化市财政局出资于2011年11月底成立的一家国有独资企业，是一家水利投融资机构，法人代表曾红卫，董事会成员曾红卫、谢某乙、欧阳某乙、杨某辛、王某丙。水利局提出方案后，怀化市委常委办公会讨论通过。组建水务投的目的是为了优化整合水务资源，搭建水务融资平台，包括整合和收购怀化市的污水处理厂，当时市委秘书长谢某丙和市政府的副秘书长曾红卫负责牵头组建工作。2012年9月曾红卫主持召开董事会，6个董事会成员，1名监事会主席参加，杨某辛表示弃权，另外6人同意通过水务环境发展有限公司与菲达公司达成的合同草案，同意给菲达公司一定的补偿，补偿金额为15%，以固定资产重置净值为准，给9个污水处理厂每个厂50万元的补偿。
（7）证人佘某甲（时任怀化市审计局建设项目审计中心主任）的证言：证明佘某甲负责对芷江等9个县的污水处理厂的结算进行审计核查。审计过程中，佘某甲核减了宏图评估报告的造价480多万元，还提出实际结算按12%下浮结算时，菲达宏宇公司提供了一个由于工程出现情势变更，他们与施工方实际结算时没有下浮12%。由于任务紧，佘某甲没有对菲达宏宇公司提供的材料的真实性进行调查。佘某甲在对芷江等9个县的污水处理厂资产评估审计时，相关人员提出将15%的补偿也计算进审计报告，但佘某甲并未同意。
（8）证人梁某丙（时任怀化市审计局局长）、杨某某（时任怀化市审计局党组成员总审计师）、刘某壬（怀化市审计局项目审计中心副主任）的证言：证明2012年2月份，怀化市水务投资集团有限公司准备收购九个污水处理厂，且已聘请了怀化市宏图工程造价咨询有限公司对9个污水处理厂的工程结算造价进行审计，聘请了怀化泰信资产评估事务所对9个污水处理厂进行评估。怀化市审计局根据市委秘书长谢某丙的批示，对怀化市宏图工程造价咨询有限公司、怀化泰信资产评估事务所出具的报告进行审计核查，要求审计核查工作必须在短时间内出具结论。正常情况要半年多时间，因李某甲催办进度，所以就在1-2个月就出具了报告，也没有全面去现场进行核实，只是采取抽查的方式进行核查。泰信资产评估事务所评估九个污水处理厂的评估价值是1.53亿元，审核确定的价值是1.49亿元，再补偿前期费用属于重复计算。
（9）证人欧阳某乙（时任怀化市水务投副总经理，供水总公司总经理）的证言：证明欧阳某乙根据曾红卫的安排对各县市污水处理厂考察后，欧阳某乙向曾红卫汇报了考察情况，认为收购是亏损的，曾红卫讲这是上面的指示，先收回来，再扭亏为赢。其还曾向李某甲汇报称污水处理厂不能收购，收回来是要亏损的，李某甲听了不高兴。商谈收购框架时，他认为污水处理厂资产最多1个亿，现还要在评估的基础上进行20%的补偿没有依据，不能补偿。
（10）证人杨某庚（时任怀化市水务投环境发展有限公司总经理）的证言：证明怀化市水务环境发展有限公司（简称环发公司）于2012年3月成立，是怀化市水务投公司的全资子公司，专门经营城市污水处理业务。杨某庚在担任环发公司总经理期间参与收购怀化9县污水处理厂。2012年1月曾红卫安排杨某庚、熊某甲、杨某己到下面县市区考察了9个污水处理厂的情况。2012年9月3日，怀化市水务投资集团召开董事会，主要议题是关于对菲达宏宇公司给予补偿。该董事会通过了怀化市环发公司于菲达宏宇公司达成的合同草案，同意给予菲达公司提前退出经营15%的补偿，补偿计算基数以固定资产重置净值为准，同意对菲达公司污水处理项目前期工作费用450万元补偿，共计补偿金额为24625541元。2012年9月10日，怀化市水务投公司与菲达宏宇公司签订了整体转让合同。因工商部门无法变更手续，2012年10月9日，曾红卫安排杨某庚与菲达宏宇公司签订了《怀化市九县市区污水处理厂股权转让合同》。2012年10月20日，曾红卫安排杨某庚与菲达宏宇公司签订了《怀化市九县市区污水处理厂股权转让合同补充合同》，约定补偿款为24625541元，2013年2月底前付清。杨某庚按照曾红卫的指示安排陪同审计部门的相关审计人员到会同、芷江等地实地审计考察，向水务投借款下拨给菲达宏宇公司。杨某庚2012年9月付了一笔2000万元的回购款给菲达宏宇公司，2012年10月份，杨某庚向曾红卫请示后付了一笔2000万元回购款给菲达宏宇公司。2013年元旦，曾红卫指示环发公司向融城水业公司借款1000万元，杨某庚将该笔借款2000万元支付给菲达宏宇公司。2013年春节前，曾红卫同意环发公司向水务投公司借款3000万元用于支付给菲达宏宇公司。2013年5月，曾红卫指示环发公司向融城水业公司借款1500万元，杨某庚将该笔借款1500万元加上自筹的500万元一共2000万元支付给菲达宏宇公司。2013年10月份，曾红卫同意环发公司从融城公司借款1000万元支付给菲达宏宇公司。2013年12月份，经曾红卫同意后，杨某庚支付260万元给菲达宏宇公司。杨某庚经手支付给菲达宏宇公司回购款10260万元，杨某己经手支付了3000万元，水务投支付了4000万元，菲达宏宇公司实际收到的回购款17260万元。
（11）证人刘某戊（时任水务建经公司副总经理）的证言：证明为了完善供水、发电、污水处理产业链，2011年11月份时任怀化市政府副秘书长曾红卫负责筹备成立水务投，当时刘某戊、李某丁、吴某乙、谢某乙、彭某甲、周某丁参与筹备组建工作。2011年11月份，怀化市水务投注册成立为国有独资公司，董事长、法人代表为曾红卫，当时刘某戊是董事会成员。
（12）证人吴某乙（时任怀化市水务投资集团有限公司招商经营部负责人）：证明水务投向浙江菲达宏宇环境发展有限公司收购了怀化市9个县市区的污水处理厂。
（13）证人钟某甲（怀化市水利局工作人员）的证言：证明水务投筹建阶段要抽调钟某甲去，但是钟某甲拒绝了。水务投资管理中心是一个事业单位，水务投公司是怀化市政府全资公司。
（14）证人周某丁（怀化市国土局不动产登记中心工作人员）的证言：证明2011年11月底，周某丁被市委市政府抽调到怀化市水务投资集团有限公司工作。曾红卫和谢某丙是水务投筹备负责人，水务投筹建方案是由怀化市委常委办公会通过的，其中提到要逐步收回已经建成污水处理项目的经营权，具体是环发公司的杨某己和杨某庚在负责收购。2012年6月份的一天，李某甲到水务投调研，并就污水处理问题提出要市审计局负责加快完成9座污水处理厂的资产审计，由谢某丙牵头，水务投与各县市区协商提出污水处理交费的具体办法等内容。
（15）证人王某丙（时任怀化市泰信评估事务所副所长，注册资产评估师）的证言：证明菲达宏宇公司和水务投共同委托怀化市泰信评估事务所对9个污水处理厂进行资产评估。在评估中，王某丙发现9个污水处理厂没有经过工程结算审计，仅提供机器设备的采购合同和原始发票，菲达公司与施工单位签订合同约定按照工程造价下浮12%进行结算。后菲达公司请了宏图造价公司对9个污水处理厂进行造价审计，宏图造价公司出具造价审计报告后，怀化市审计局对造价审计报告进行了复核。王某丙等人在审计局对造价审计复核的基础上做资产评估。评估资产时，评估报告中把资金占用成本也计入了资产净值，与菲达公司和水务投签订收购意向书由水务投补偿菲达公司15%的资产净值是重复计算。
（16）证人王某丁（时任怀化市泰信资产评估事务所注册资产评估师）的证言：证明水务投为了收购菲达公司9个污水处理厂，需要评估报告作为收购价格的参考依据。于是菲达公司和水务投共同委托怀化市泰信评估事务所对9个污水处理厂进行资产评估。事务所安排王某丁、王某丙负责。王某丁是主要项目负责人。在评估过程中，王某丁认为自己仅按照采购合同和原始发票计算，没有按照评估基准日市场价格行情计算，导致机器设备的评估虚高，王某丁认为按照施工惯例工程造价会下浮，且施工合同约定下浮12%，但是因为菲达公司黄某乙要王某丁按照怀化市审计局审计的不下浮的价格来评估，王某丁向张某甲汇报后，张某甲讲水务投和菲达公司达成的收购价格是1.7亿元左右，所以评估价格也应该在1.7亿左右。于是，王某丁没按下浮12%的价格做评估。黄某乙找到王某丁要求评估结果达到1.6亿至1.7亿元，王某丁为了达到黄某乙的要求，引用了占用资金投资利润率这个计算方法，加入10%的占用资金投资利润率。王某丁在出评估报告前没有看到《怀化市县市区污水处理厂整体转让意向书》，该意向书约定按照评估报告金额15%补偿给菲达宏宇公司。王某丁认为评估报告中把资金占用成本计入了资产净值，与菲达公司和水务投签订收购意向书由水务投补偿菲达公司15%的资产净值是重复计算。
（17）证人张某甲的证言：证明在资产评估中，为了能达到菲达宏宇公司黄某乙对评估结果1.6至1.7亿元的要求，评估时引用了占用资金投资利润率这个计算方法。
（18）证人彭某乙（怀化市宏图工程造价咨询有限公司造价员）的证言：证明2011年，怀化市宏图工程造价咨询有限公司经理蒋某甲承接菲达宏宇公司怀化9个县区建设的污水处理厂项目进行工程造价评估，并安排彭某乙评审。评审过程中，彭某乙提出施工合同约定下浮12%，估价时也要按合同下浮12%，黄某乙不同意，彭某乙只有按黄某乙的意思不下浮12%估价。工程审核报告征求意见稿出来后，黄某乙认为估价太低，不满意，要求把造价提高，经过修改，彭某乙把一些存疑的费用加了进来，人工成本也取了最高值，以达到黄某乙的要求。
（19）证人蒋某甲（怀化市宏图工程造价咨询有限公司经理，法定代表人）的证言：证明2011年，蒋某甲承接菲达宏宇公司怀化9个县区建设的污水处理厂项目进行工程造价评估，并安排彭某乙评审。进行评审过程中，彭某乙提出施工合同约定下浮12%，估价时也要按合同下浮12%，黄某乙不同意，彭某乙只有按黄某乙的意思不下浮12%估价。工程审核报告征求意见稿出来后，黄某乙认为估价太低，不满意，要求把造价提高，经过修改，彭某乙把一些存疑的费用加了进来，人工成本也取了最高值，以达到黄某乙的要求。
（20）证人钱某甲（浙江诸暨浏阳市菲达宏宇热能水务有限公司总经理）的证言：证明怀化十县污水处理厂修建是李某甲直接推荐给黄某甲的，项目没有经过公开招投标。2011年初，黄某甲称浏阳大瑶造纸工业园投产后不能发挥效益，处于亏损状态，资金紧张，且怀化10县污水处理厂运营情况不好，想整体出让怀化市的污水处理项目。
（21）证人王某戊的证言：证明2009年5月，王某戊挂靠长沙高桥建筑工程有限公司与菲达公司签订了靖州县污水处理厂建筑工程施工合同，2009年9月，王某戊挂靠长沙高桥建筑工程有限公司与菲达公司签订了会同县污水处理厂施工合同。合同中均约定下浮12%结算。2010年底工程完工，双方结算没有严格按照原来的施工合同结算，也没有请审计公司来审计，靖州县的项目结算价是1400多万元，会同县的项目结算价是700多万元，结算下浮的优惠幅度还超过了12%的标准。
（22）证人刘某壬的证言：证明2009年4月份，刘某壬挂靠浏阳市沙市建筑工程有限公司承包了怀化市溆浦县、麻阳县、辰溪县、沅陵县四个县的污水处理厂项目施工。施工合同的甲方是各个县的菲达宏宇公司，乙方是沙市建工，合同中均约定下浮12%结算。完工后，双方结算没有严格按照原来的施工合同结算，也没有请审计公司来审计，经协商，双方以4500万元进行结算，结算不止核减12%。
刘某壬8008××××0012账户中的结算情况：菲达宏宇公司支付工程结算款的部分情况为27227763.6元。
（23）证人翁某甲的证言：证明2009年9月18日，翁某甲挂靠江西萍乡市联发建筑工程有限公司承包了怀化市通道县的污水处理厂项目施工。合同中约定下浮12%结算。完工后，双方结算没有严格按照原来的施工合同结算，也没有请审计公司来审计，翁某甲提出工程造价是1200多万，经协商，双方以900多万元进行结算。
（24）证人杨某壬（怀化市水务投资集团有限公司总经理）的证言：证明怀化市水务投资集团有限公司是怀化市政府全资公司，是国有企业，公司班子成员董事长、总经理、副总经理、监事、纪委书记都是怀化市委、市政府任命的市管处级干部。怀化市国资委是国有企业的主管部门。怀化市水务投的重大事项、重大的资产处置、重大的决策应向怀化市国资委请示、报告。怀化市水务投董事长是曾红卫，该集团共有七个子公司：自来水公司、湘源电力有限公司、合源水务公司（水务环境发展有限公司股份制改造后的公司）、二次供水、建设经营公司、融城水业投资有限公司、圆源物贸公司。怀化市水务投收购怀化9县污水处理厂这样的非国有资产是重大的经营事项，应该在启动前报请国资委等国家职能部门备案或者审批。但是，水务投是在收购后，于2013年7月才向怀化市国资委补报的。水务投收购9县污水处理厂一直亏损经营到2016年4月，当时怀化环发公司经营的污水处理厂对外负债约1亿元。怀化水务投在菲达公司违约的情况，没有按合同追究菲达公司违约责任，没有对菲达公司索赔合同价款3%的违约赔偿金。
（25）证人杨某辛（时任怀化市水务投资集团有限公司副总经理）的证言：证明怀化市水务投成立是为了收购怀化市九县污水处理厂。收购程序违反了法律及规定，国企收购民营企业应该由国资委、纪检部门主导并全程监督收购过程，但是怀化市水务投收购九县污水处理厂过程中，国资委没有参与，怀化市水务投没有让国资委参与。在对怀化市九县污水处理厂进行资产评估、审计过程中，没有完全按照审计部门的最初意见来确定收购价格。审计部门最初的审计结论是1.22亿元，但水务投的领导认为审计价格太低了。审计结论出来后，曾红卫和菲达宏宇公司的黄老板对审计复核结论不满意，曾红卫向市委领导汇报后，再制定了一个赔偿方案。水务投在收购怀化市九县污水处理厂过程中对于重大事项的决策决定没有经过董事会商议决定。
2012年元月份，曾红卫主持召开水务投集团公司总经理办公会议，参加会议的有谢某乙、欧阳某乙、杨某辛。曾红卫在会上通报了按市委、市政府收购怀化市九县污水处理厂，并安排欧阳某乙带队到九县污水处理厂去考察。欧阳某乙考察完后，跟杨某辛说污水处理厂不规范等，认为要慎重考虑收购。欧阳某乙、杨某辛建议曾红卫要慎重考虑收购一事。曾红卫讲关于收购一事是市委市政府要求的。水务投与菲达公司签订整体转让意向书时没有召开过董事会商议收购一事。水务投向菲达宏宇公司支付3000万元定金没有经过董事会商议决定。2012年9月3日，曾红卫主持召开董事会商议给予菲达宏宇公司补偿2400多万元。杨某辛表示不同意补偿，因为按照评估已经考虑了资金占用，不能补偿。在会议记录中杨某辛签了弃权，其余董事原则上同意。
（26）证人谢某乙（时任怀化市水务投资集团有限公司副总经理）的证言：证明2012年元月份，曾红卫主持召开水务投集团公司总经理办公会议，参加会议的有谢某乙、欧阳某乙、杨某辛。曾红卫在会上通报了按市委、市政府收购怀化市九县污水处理厂，并安排欧阳某乙带队到九县污水处理厂去考察。欧阳某乙考察完后，跟谢某乙和杨某辛说污水处理厂不规范等，认为要慎重考虑收购。谢某乙提出国有资产收购民营资产一定要按照正规程序进行评估审计，建议曾红卫慎重考虑收购。杨某辛说污水处理厂亏损严重，希望曾红卫慎重考虑收购。曾红卫讲关于收购一事是市委市政府要求的，他会慎重考虑的。收购九县污水处理厂是重大事项，也属于重大资产投放，需要经过董事会商议决策，但是水务投决定收购九县污水处理厂没有经过董事会商议决定。水务投向菲达宏宇公司支付3000万元定金是重大资金投放，也没有经过董事会商议决定。2012年9月3日，曾红卫主持召开董事会商议给予菲达宏宇公司补偿2400多万元。杨某辛表示不同意，因为按照评估已经考虑了资金占用，不能补偿。邹某甲、谢某乙认为补偿太高，王某丙认为不能补偿，杨某己也不赞成补偿，但是在会议记录中杨某辛签了弃权，其余董事原则上同意。
（27）证人杨某己（时任怀化市水务环境发展有限公司总经理）的证言：证明2012年1月份，曾红卫找杨某己谈话时说怀化市委市政府决定由水务投收购诸暨市菲达宏宇环境发展有限公司建立并运营的怀化市9各县市区的污水处理厂，现集团决定成立一家新的子公司来全权负责收购九家污水处理厂，并负责以后的运营，曾红卫安排杨某己负责筹建新公司，参与收购污水处理厂，并给了杨某己一份水务投与菲达公司签订的污水处理厂整体转让意向书。怀化市水务环境有限公司成立后，杨某己担任总经理，负责全面工作。安排杨某庚与菲达公司进行对接，九个污水处理厂的污水处理费的收缴等工作。2012年8月，杨某己调离环发公司，杨某庚任总经理。2012年8月的一天，曾红卫找到杨某己说菲达公司现在急需用钱，要求杨某己先付一笔钱给菲达公司，集团公司同意付3000万元给菲达公司，由集团公司借款3000万元给环发公司，以水环公司的名义付给菲达公司。支付3000万元时，菲达公司没有与水务投和环发公司签订收购污水处理厂的协议，支付这笔钱是不对的，给公司造成了损失。是曾红卫要求支付的，环发公司只能执行上级的决定。2012年9月份，水务投召开董事会议，讨论收购菲达公司九家污水处理厂，参会的有曾红卫、谢某乙、杨某辛、李某丁、邹某甲、王某丙、徐某乙，杨某己和杨某庚列席了会议。会议决定同意按照怀化市审计局认定的菲达公司的资产总额来收购，同意按照15%补偿菲达公司，同意给予每厂50万元补偿。但是杨某辛不同意按资产净值15%和每厂50万元补偿给菲达公司。杨某己认为补偿菲达公司是没有理由的，因为菲达公司没有盈利，处于亏损状态。
（28）证人谢某丙（时任怀化市委常委秘书长）的证言：证明2011年下半年，李某甲安排他及水务投董事长曾红卫和黄某甲具体对接回购污水处理厂的相关事项。在回购过程中，李某甲对曾红卫回购工作的进展不满意，谢某丙要曾红卫按照李某甲的指示和要求办。曾红卫按照李某甲的指示加快了回购进度。曾红卫代表的水务投与菲达宏宇签订整体转让意向书后，曾红卫向李某甲提出需要对怀化九个县市区的污水处理厂的资产进行评估审计，后曾红卫拿了一份关于怀化市九县市区污水处理厂进行评估审计的请示找谢某丙签批，谢某丙在该请示上签批。审计工作进展缓慢，2012年6月李某甲召开了一次市委常委办公会议，要求尽快进行资产审计，加快进度。水务投与菲达宏宇公司签订的补充合同中约定给予菲达宏宇公司2400多万元的补偿，曾红卫没有向谢某丙汇报过。谢某丙认为水务投回购九县污水处理厂时机不太适宜。
（29）证人周某戊（时任怀化市国资委主任）的证言：证明水务投收购污水处理厂上报国资委的请示是收购工作完成后补报的。怀化市水务投收购九县市污水处理厂存在以下问题：一是收购污水处理厂的决定，是市委书记李某甲主持召开的市委常委办公会的决定；二是没有经过怀化市国资委的审批；三是水务投公司就收购污水处理厂没有具体的方案；四是市委市政府对水务投公司这类政府投融资平台的具体事项决定得多，导致国资委监控空位，落不到实处。
（30）证人姚某甲（时任怀化市财政局长）的证言：证明水务投收购九县污水处理厂是李某甲主持召开的市委常委办公会的决定，启动时没有明确征求怀化市国资委、财政局的意见，财政局只有出资人的名义，无实际监督管理的职权，李某甲对具体事项的干预，比如李某甲亲自审签要求怀化市财政局予以解决3000万元借款，为收购怀化九县污水处理厂创造条件，当时既无合同付款义务，也没有经过集体讨论研究通过，体现了领导的个人干预。
（31）证人杨某1（时任怀化市副市长）的证言：证明2008年上半年，李某甲牵头组织召开专题会议，极力推荐菲达宏宇公司承担怀化市各县市污水处理设施建设项目，经李某甲的安排，没有经过公开招投标，怀化市政府与黄某甲签订了投资运营协议。2011年下半年的一天，黄某甲到他办公室讲，有部分县市政府不按时缴纳污水处理费已停止营运，污水处理厂亏损严重，难以经营，且听说李某甲要调离怀化，以后各县市的污水处理厂协调会更加困难，提出按照沅陵的模式和价格转让给政府，现在剩下的九县市区污水处理厂大概就是1.7亿至1.8亿元左右，黄某甲告诉杨某1，李某甲对这个价格是认可的。不久，怀化市政府成立了怀化市水务投着手收购怀化市各县市区的污水处理厂。
（32）证人王某乙（时任怀化市人民政府副市长）的证言：证明李某甲组织召开两次常委办公会议讨论决定由成立的水务投公司收购黄某甲的菲达宏宇公司怀化污水处理厂，怀化市水务投没有将收购方案报国资委、市政府，资产评估确定收购价格后，水务投没有报国资委备案审批，所以也没有按照国资委审批的价格进行收购。也没有向分管副市长汇报过收购工作，由水务投负责人曾红卫向李某甲或谢某丙汇报工作。2012年6月28日，李某甲在水务投主持召开会议推进回购工作，要求王某己牵头，市审计局负责加快完成9座污水处理厂的资产审计，在会上点名批评了水务投。水务投对菲达宏宇公司进行补偿没有法律依据，不应该补偿。
（33）证人段某甲（时任沅陵县长）的证言：证明沅陵县政府以2883万元的价格收回沅陵污水处理厂，其原因在于李某甲的干预，李某甲在电话中向他提出沅陵回购工作进展缓慢，希望重视并加快回购进程，尽量支持和配合菲达宏宇公司的工作。给予菲达宏宇公司20%提前退出的补偿不合理，县政府想尽量压低回购价格和菲达宏宇公司谈，但由于李某甲的指示，最后没有办法只好满足了菲达宏宇公司的要求，签订了收购协议。
（34）证人刘某癸（时任怀化市人民政府党组成员副巡视员）的证言：证明2008年上半年，李某甲牵头组织召开专题会议，极力推荐菲达宏宇公司承担怀化市各县市污水处理设施建设项目，经李某甲的安排，没有经过公开招投标，怀化市政府与黄某甲签订了打包经营协议。黄某甲的污水处理厂效益不好，污水处理费收不上来，他就找李某甲帮忙开始和市政府洽谈污水处理厂回购的事情。
（35）证言张某1（时任沅陵县副县长）、周某己（沅陵县县长助理）、舒某甲（沅陵县住建局党组成员）等人的证言：证明沅陵县政府提前回购污水处理厂，主要是因为刘某癸说是市里的要求，沅陵县要带头做好收购工作。菲达宏宇公司委托了评估，沅陵县审计局核减了500多万元，县长段某甲专门组织会议研究收购工作，张某1等人均提出20%的回报率过高，但县政府没有采纳审计局的结果，还是认可了菲达宏宇公司的委托中介机构作出的结果，以2403万元收购菲达宏宇公司投资建设的沅陵污水处理厂全部资产，另外补偿菲达宏宇公司480.6万元。
（36）证人谢某丁（时任沅陵县住建局局长）的证言：证明沅陵县政府之所以提前回购污水处理厂，县长段某甲讲是市里领导的意思，说当时的副巡视员刘某癸到沅陵来督查时传达了李某甲的要求。
（37）证人王某己（时任怀化市副市长）的证言：证明2008年上半年，李某甲牵头组织召开专题会议，极力推荐菲达宏宇公司承担怀化市各县市污水处理设施建设项目，经李某甲的安排，没有经过公开招投标，其代表怀化市政府与黄某甲签订了投资运营协议。2012年下半年，怀化市委市政府要对怀化市9县污水处理厂进行回购，市委还召开市委常委办公会，要求王某己牵头组织市审计局加快完成对9座污水处理厂的资产审计工作。
（38）证人伍某甲（时任怀化市正厅级巡视员）、梁某丁（时任怀化市发改委主任）、钦某甲（时任怀化市公共事业管理局局长）、曾某乙（时任怀化市公共事业管理局副局长）的证言：证明李某甲通过电话和直接引荐的方式，指示怀化市下面各县市区的污水处理厂交给菲达宏宇公司建设，并要梁某丁和钦某甲具体负责此项工作的牵头和协调。采用BOT模式，但是没有经过招投标。
（39）证人张某2（时任怀化市政府商贸办主任）的证言：证明组建水务投是怀化市委、市政府的决定。张某2受曾红卫的安排，参与了水务投前期组建的工作，陪同曾红卫、谢某乙等人到深圳、珠海等地考察，负责起草怀化市水务投组建方案，该方案曾红卫定了后提交政府审批通过。该方案中提到创造条件，逐步收回已建成的污水处理项目的经营权，实现全市统筹，规范经营。
（40）证人张某3（时任辰溪县人民政府副县长）的证言：证明2008年，怀化市委市政府决定让浙江菲达公司采用BOT模式在辰溪县建设一座污水处理厂，30年后无偿移交给辰溪县政府。辰溪县政府按照市委市政府的决定，将辰溪县污水处理厂的特许经营权授予给菲达公司。2012年12月份，水务投的杨某庚找到张某3，要求其根据怀化市市委常委办公会议纪要（2012）第23号配合水务投完成收购污水处理厂的事情。2012年12月21日，辰溪县政府召开专题会议研究污水处理厂资产及特许经营权整体转让及移交工作。2013年5月，杨某庚拿了一份《特许经营权合同》要张某3签字，张某3签字，将污水处理厂特许经营权变更至怀化市水务环境发展有限公司。
（41）证人张某4（时任靖州县委副书记、代县长、县长）的证言：证明2012年左右，怀化市委市政府决定由怀化市水务投收购靖州县污水处理厂，在收购阶段，张某4到怀化市里参加了一次政府会议，张某4安排尹某甲负责，张某4代表靖州县政府与水务投公司签订了将污水特许经营权许可给水务投公司的合同。
（42）证人熊某乙（时任怀化市政府副秘书长）的证言：证明2008年，怀化市委市政府决定让浙江菲达公司采用BOT模式在辰溪县等其他县区建设污水处理厂。市里决定让曾红卫担任水务投一把手，曾红卫对熊某乙起草的组建方案进行了修改，该方案市委常委会议专门研究过。
（43）证人舒某乙（时任会同县县委常委副县长）的证言：证明2009年，怀化市委市政府决定让浙江菲达公司采用BOT模式在会同县建设污水处理厂。2012年年初，水务投董事长曾红卫找到舒某乙，要求其根据怀化市市委常委办公会议纪要（2011）第38号配合水务投完成收购污水处理厂的事情。后来将一份市委常委办公会的会议纪要给舒某乙，要求加快完成污水处理厂资产收购。2013年5月，杨某庚拿了一份《会同县城市污水处理厂特许经营权合同》要舒某乙签字，舒某乙签字，将污水处理厂特许经营权变更至怀化市水务环境发展有限公司。
（44）证人刘某1（时任溆浦县副县长）的证言：证明2012年12月，溆浦县政府召开污水处理厂的移交专题会议，水务投的杨某壬、杨某庚参会，会上传阅了市委市政府同意市水务投构成各县污水处理厂的会议纪要，大家都同意按照市委的决定，配合水务投收购溆浦县污水处理厂。2012年年底，杨某庚拿了一份《溆浦县城市污水处理厂特许经营权合同》要签字，刘某1在该合同上签字，将污水处理厂特许经营权变更至怀化市水务环境发展有限公司。
（45）证人邓某乙（时任洪江市人民政府副市长）的证言：证明洪江市污水处理厂是由菲达宏宇公司采取BOT模式，于2009年投资建设，2009年11月通水。期间菲达宏宇公司因经营不下去要求洪江市政府回购，但是没有落实。后来怀化市委市政府决定，要求洪江市政府将经营权从菲达宏宇公司收回再交给怀化市水务投资集团。2013年5月，杨某庚拿来的一份《洪江市城市污水处理厂特许经营权合同》要签字，邓某乙在该合同上签字，将污水处理厂特许经营权变更至怀化市水务环境发展有限公司。
（46）证人唐某丁（时任洪江区管委会副主任）的证言：证明洪江区污水处理厂由怀化市委市政府统一安排，打捆给菲达宏宇公司采取BOT模式建设经营。后来怀化市委市政府决定由怀化市水务投代表市政府收购污水处理厂，要求洪江区政府将经营权从菲达宏宇公司收回再交给怀化市水务投资集团。2013年5月，杨某庚拿来一份《洪江区城市污水处理厂特许经营权合同》要签字，唐某丁在该合同上签字，将污水处理厂特许经营权变更至怀化市水务环境发展有限公司。
（47）证人蒋某乙（时任通道县副县长）的证言：证明2012年，蒋某乙与菲达宏宇公司的人谈过回购污水处理厂的事，但是因财政没有资金，没有谈成。后来市委召开常委办公会成立水务投。杨某庚拿着市委常委办公会纪要说市委市政府已经决定将通道县的污水处理厂的特许经营权主体变更为水务投公司，由水务投来经营通道县污水处理厂，要蒋某乙支持工作。2013年5月份，杨某庚拿来一份《通道县城市污水处理厂特许经营权合同》要签字，蒋某乙在该合同上签字，将污水处理厂特许经营权变更至怀化市水务环境发展有限公司。
（48）证人吴某丙（时任芷江县县委副书记、县长）的证言：证明2008年7月，芷江县污水处理厂由怀化市委市政府统一安排，打捆给菲达宏宇公司采取BOT模式建设经营。2012年怀化市政府召开会议后要求各县做好污水处理厂的经营权的移交准备，后来吴某丙代表芷江县政府与务投下属的环境发展公司签订了一个变更特许经营权的合同。
（49）证人谌某乙（时任麻阳县常委副县长）的证言：证明2008年7月，麻阳县污水处理厂由怀化市委市政府统一安排，打捆给菲达宏宇公司采取BOT模式建设经营。2012年怀化市委市政府决定由水务投收购菲达公司的污水处理厂，怀化市委市政府要求各县协助水务投办好特许经营权的转让事情。后来谌某乙代表麻阳县政府与水务投下属的环境发展公司签订了一个变更特许经营权的合同。
（50）证人黄某丙（时任任沅陵县书记）的证言：证明2011年上半年，段某甲向他汇报，说李某甲决定由政府来收购污水处理厂，希望沅陵县政府尽量支持和配合菲达宏宇公司，带头做好收购工作，刘某癸来沅陵县督查时，说沅陵县政府收购沅陵县污水处理厂是李某甲决定的，沅陵县要带头做好收购工作。
（51）证人张某5（时任麻阳县县长）的证言：证明2008年7月，麻阳县污水处理厂由怀化市委市政府统一安排，打捆给菲达宏宇公司采取BOT模式建设经营，没有经过招投标。
（52）证人梁某丁（时任溆浦县副书记、县长）的证言：证明2008年7月，溆浦县污水处理厂由怀化市委市政府统一安排，打捆给菲达宏宇公司采取BOT模式建设经营，没有经过招投标。
（53）证人杨某2（时任洪江区管委会组织部长）的证言：证明2008年7月，洪江区污水处理厂由怀化市委市政府统一安排，打捆给菲达宏宇公司采取BOT模式建设经营，没有经过招投标。
（54）证人杨某3（时任辰溪县委副书记、县长）的证言：证明2008年7月，辰溪县污水处理厂由怀化市委市政府统一安排，打捆给菲达宏宇公司采取BOT模式建设经营，没有经过招投标。
（55）证人龙某乙（时任会同县调研员）的证言：证明2008年7月，会同县污水处理厂由怀化市委市政府统一安排，打捆给菲达宏宇公司采取BOT模式建设经营，没有经过招投标。
（56）证人黄某丁（时任靖州县县长）的证言：证明2008年7月，靖州县污水处理厂由怀化市委市政府统一安排，打捆给菲达宏宇公司采取BOT模式建设经营，没有经过招投标。
（57）证人曾某丙（芷江县委书记）的证言：证明2011年6月，曾某丙到芷江县任职，常务副县长彭某丙向其汇报过一次，讲怀化市政府决定芷江县污水处理厂由怀化市水务投资集团统一收购，曾某丙让其向县长报告下，如无意见就按市里统一要求和程序落实这件事。
2、同案人李某甲的供述与辩解：其供述辩称怀化市污水处理设施建设由于时间紧迫、要求高，在北京首创公司不愿意来投资的情况下，推荐了黄某甲的菲达宏宇公司。2011年下半年，黄某甲因为公司难以运转，向他提出县市区污水处理厂能否按照沅陵模式由怀化市政府统一收购后，他决定由怀化市水务投统一收购其他九县污水处理厂。2012年上半年，黄某甲在怀化市军分区住处送给他10万美金。
3、被告人曾红卫的供述与辩解：供述2011年12月，李某甲开会决定怀化市水务投收购各县市区污水处理厂，水务投都是按照李某甲的指示开展工作的。曾红卫向李某甲汇报过收购不合算，产生不了多少效益。在没有签订收购协议之前，李某甲安排曾红卫预先支付3000万元给菲达宏宇公司，并提出参照沅陵的收购模式，尽量支持和配合菲达的工作。曾红卫提出收购要经国资委核准和备案，李某甲说这是市委市政府决定的，不要再向国资委汇报，要曾红卫抓紧落实。2012年9月初，经董事会研究，给予菲达宏宇公司净资产15%的补偿，另补偿九家污水处理厂450万元的前期费用。曾红卫向李某甲做了书面汇报，但李某甲没有签字。2012年9月10日，怀化市水务投与菲达宏宇签订了正式的转让合同，怀化市九家污水处理厂的整体转让价格是1.499亿元左右，提前退出的补偿标准是净资产15%，怀化市水务投对菲达宏宇的前期投入进行补偿，按每家50万元计算，共补偿450万元，怀化市水务投一共要支付1.74亿元给菲达宏宇公司，曾红卫作为法人代表在合同上签字。收购方案未报请国资委批准的情况。
此外，公诉机关还向法庭宣读和出示了下列被告人曾红卫主体身份及退赃、纪委调查期间表现的综合性证据，经庭审举证、质证，本院予以确认：
1、基本情况查抄表、曾红卫工资查抄表、2015年4月曾红卫工资异动审批表、入党资料、吸收录用国家干部审批表、干部任免审批表：证明曾红卫系中共党员，其先后在怀化市物资局、轻化建材公司、物资贸易中心、怀化市机电综合公司、怀化市汽车经营公司、怀化市新兴城市信用社、怀化市新兴城市信用社、怀化市城市建设投资管理中心、怀化市房产管理局（任党组成员、副局长）、怀化市人民政府、怀化市水务投资集团公司工作，其中2010年12月至2011年11月，在怀化市人民政府任副秘书长。2011年11月至案发，在怀化市水务投资集团公司任董事长、总经理，以及其工资情况。
2、中共怀化市纪律检查委员会怀纪审[2017]51号文件、湖南省怀化市监察局（2017）怀监决字第10号监察决定书：证明曾红卫于2017年11月27日被开除党籍和公职。
3、中共怀化市委《关于曾红卫同志任职的通知》（怀委干〔2008〕4号）、怀化市人民政府《关于曾红卫同志任职的通知》（怀政人〔2008〕3号）、《关于怀化市房产管理局领导分工情况的通知》（怀房发[2008]29号）、《关于宁志文等同志试用期满转为正式任职的通知》（怀组干[2008]46号）：证明2007年11月29日，曾红卫任怀化市房产管理局党组成员，2008年2月25日任副局长，协助局长分管住宅发展、租赁管理工作。
4、怀化市人民政府办公室《关于调整市廉租住房建设工作领导小组成员的通知》、《关于成立市本级廉租房住房建设工程项目部的通知》：证明2008年4月28日，曾红卫任市廉租住房建设工作领导小组成员，兼任办公室主任。2008年5月20日，曾红卫任市本级城区廉租房建设工程项目经理。
5、怀化市人民政府《关于俞群军等同志职务任免的通知》（怀政人〔2011〕1号）、怀化市人民政府办公室《关于部分副秘书长工作分工的通知》：证明2011年1月28日，曾红卫任市人民政府副秘书长、办公室副主任，协助管理工商、物价、商务、外经外贸、招商引资、外事侨务、对台事务、旅游、商检、经协、贸促、粮食、供销、民族宗教、国资管理、商业行业管理、物资行业管理、优化经济发展环境等工作。协助联系工商联工作。
6、怀化市机构编制委员会怀编[2012]3号《关于设立怀化市水务投资管理中心的通知》、怀化市机构编制委员会怀编办[2013]19号《关于市水务投资管理中心增加周转编制的批复》、怀化市机构编制委员会出具的单位在职人员名册、怀化市水务投资集团有限公司出具的《关于设立怀化市水务投资集团有限公司和怀化市水务投资管理中心情况说明》、怀化市水务投资管理中心出具的《关于怀化市水务投资管理中心单位性质的说明》、怀化市水务投资管理中心组织机构代码、怀化市水务投资管理中心事业单位法人证书：证明怀化市水务投资管理中心系市政府直属事业机构，全额拨款事业编制数为10名，周转编制数为2名，组织机构代码为59758970-X，主要职责是负责全市城乡涉水项目资金筹措和建设，并组织实施；按照国家水务一体化的要求，负责全市水资源管理和城市给水、排水、污水处理和涉水产业经营管理；负责授权范围内水利国有资产的运营管理，确保国有资产保值增值等。曾红卫系怀化市水务投资管理中心登记在册的工作人员，且为怀化市水务投资管理中心法定代表人。怀化市水务投资集团有限公司加挂怀化市水务投资管理中心牌子，系一套人马，两块牌子的情况。
7、《营业执照》、《事业单位法人证书》、《组织机构代码证》：证明怀化市水务投资集团有限公司成立于2011年11月29日，系国有独资有限责任公司，注册资本1亿元，法定代表人曾红卫。怀化市水务投资管理中心系怀化市人民政府于2012年6月设立的全额拨款事业单位，法定代表人曾红卫。
8、怀化市人民政府《关于曾红卫等同志职务任免的通知》（怀政人〔2011〕13号）、《怀化市水务投资集团有限公司领导成员分工的通知》（怀水务字[2011]1号、[2012]69号、[2013]14号、[2013]30号、[2015]12号、[2017]1号、[2017]21号）、中共怀化市委《关于曾红卫等同志任职的通知》（怀委干〔2012〕52号）：证明2011年12月9日至2017年4月24日期间，曾红卫任怀化水务投资集团有限公司党委书记、董事长，主持水务集团全面工作。其中2012年8月，怀化市委决定成立怀化水务投资集团有限公司党委，曾红卫任党委书记的情况。
9、户籍信息：证明被告人曾红卫的基本身份情况。
10、曾红卫与欧阳某甲结婚登记审查处理表、离婚协议书：证明曾红卫与欧阳某甲于2006年9月27日登记结婚，于2015年9月9日协议离婚的情况。
11、怀化市人民检察院反贪局出具的曾红卫到案经过：证明被告人曾红卫于2017年8月24日被怀化市纪委立案审查并实施“两规”措施，2017年11月23日怀化市纪委对曾红卫解除“两规”措施。2017年11月22日，经湖南省人民检察院决定，对曾红卫采取指定住所监视居住，同年11月24日由怀化市公安局鹤城分局执行。到案后，在检察机关侦查期间，能如实供述自己的犯罪事实，认罪态度好，其犯罪涉案赃款，在“两规”期间，已全部由欧阳某甲退缴至怀化市纪委，上缴至市财政专户的情况。
12、张某甲、谢某甲、陈某甲的立案决定书、起诉意见书、户籍信息，湖南省紫光恒福投资有限公司、怀化紫光恒福实业发展有限公司、深圳市恒一福投资发展有限公司怀化分公司工商注册登记信息：证明张某甲因涉嫌单位行贿，谢某甲因涉嫌行贿，陈某甲因涉嫌行贿被立案侦查的情况，以及三人的身份情况；湖南省紫光恒福投资有限公司、怀化紫光恒福实业发展有限公司、深圳市恒一福投资发展有限公司怀化分公司工商注册登记情况。
13、起诉书，不起诉决定书：证明欧阳某甲单独收受吴传文13.2万元、伙同曾红卫收受陈某乙、吴某甲167.25万元，于2018年2月28日被溆浦县人民检察院以受贿罪提起公诉；谢某甲于2018年6月20日被辰溪县人民检察院决定不起诉的情况。
14、湖南省非税收入一般缴款书，欧阳某甲交代情况统计（收受红包礼金等物品的清单）：证明曾红卫、欧阳某甲自愿上缴违纪款1657.9629万元及其他相关违纪物品的明细，包括本案指控的收受吴某甲送的人民币60万元、奥迪A4轿车一辆价款28.4284万元，陈某乙代缴奔驰车上户购置税7.25万元，收受张某甲经手送出的120万元，计215.6784万元。曾红卫和欧阳某甲已向怀化市纪委退缴违纪违法赃款1516万元的情况。
15、扣押决定书、扣押财物文件清单、处理扣押财物文件清单、湖南省非税收入一般缴款书、湖南省非税收入专用收据、娄底市待结算收入转非税收入确认申请单：证明长沙市星城地区人民检察院分别于2016年12月15日、12月27日扣押怀化宏宇房地长开发公司因黄某甲涉嫌单位行贿主动上交500万元、100万元，合计600万元；湖南省娄底市人民检察院、湖南省涟源市人民检察院分别于2018年7月4日、7月24日将扣押的黄某甲退赔李某甲案滥用职权所造成的部分损失800万元、500万元，合计1300万元上缴国库的情况。
16、怀化市监察委员会出具的情况说明、曾红卫举报材料、移送审查起诉意见书：证明曾红卫在“两规”期间向办案机关提供线索检举揭发他人受贿犯罪，经查证属实的情况。
17、怀化市纪委关于曾红卫、欧阳某甲违纪案相关情况的函：证明2017年8月24日上午11时许，怀化市纪委将被告人曾红卫从办公室带至纪委办案点并宣布“两规”。曾红卫在组织审查前期，不配合组织审查，态度极差，不能如实供述自己的问题。后经组织多次教育，曾红卫的态度有所改变，能在一定程度上配合组织审查。在吴某甲、陈某乙、谢某甲分别交代给曾红卫送财物后，以及欧阳某甲交代了曾红卫收受吴某甲、陈某乙、张某甲等人财物的问题后，曾红卫交代了上述组织已掌握的事实的情况。
18、怀化市监察委员会情况说明、移送审查起诉意见书，曾红卫检举材料：证明被告人曾红卫在“两规”期间，向怀化市纪委提供线索检举揭发他人犯罪，经查证属实的情况。
针对被告人曾红卫及其辩护人龙洪林提出的主要辩解、辩护意见，根据本案的事实和证据，评判如下：
1、关于吴某甲安排袁某甲分别转账20万元、40万元给欧阳某甲控制的杨某甲银行账号，不能认定为被告人曾红卫的贿赂的辩解、辩护意见。经查，吴某甲安排其妻子吴某丁分别转账20万元、40万元给欧阳某甲后，已明确告知曾红卫是其送给曾红卫的钱，并告知欧阳某甲她向吴某甲的借款60万元不用再归还。曾红卫亦对该二笔款项系吴某甲送给他的情况告知了欧阳某甲，并让欧阳某甲通过电脑核查均已到账。该二笔款项的用途特定，指向明确，曾红卫、欧阳某甲均明知系吴某甲送给曾红卫的钱财，但曾红卫、欧阳某甲均未有退还的意思表示或实际退还的实行行为。该款项表象虽系吴某甲抵扣了欧阳某甲欠吴某甲的借款60万元后，再通过银行转账送给曾红卫的钱财，仍应认定为贿赂。无论吴某甲与欧阳某甲之间的其他经济往来是否结算清楚，不影响该六十万元款项系贿赂的定性。曾红卫在调查阶段作出了吴某甲打电话告诉上述二笔款项系送给其，其回家后安排欧阳某甲核查是否到账的有罪供述，但在庭审中对上述口供翻供，认为是纪委调查人员实施精神压制取得口供，但曾红卫未能提供证据，并合理说明翻供原因，而曾红卫庭前所作的上述有罪供述与证人吴某甲、袁某甲的证言、同案人欧阳某甲的供述、银行账号交易明细等证据相互印证，已形成证据锁链，故根据《最高人民法院关于适用<中华人民共和国刑事诉讼法>的解释》第八十三条规定，应采信曾红卫庭前供述。故上述辩解、辩护意见，理由不能成立，本院不予采纳。
2、关于收受陈某乙财物，在案发前已经退还，不应定性为受贿的辩解、辩护意见。经查，曾红卫收受陈某乙的财物从2013年上半年开始持续至2015年，时间跨度达二年。曾红卫主观占有上述财物的故意明显，客观上实施了收受陈某乙财物的行为。2016年4月，李某甲被查处后，陈某乙主动打电话给曾红卫要求退还，因害怕牵涉李某甲案被查处，曾红卫才退还收受陈某乙的贿赂。依照《最高人民法院最高人民检察院关于办理受贿案件适用法律若干问题的意见》第九条“国家工作人员受贿后，因自身或者与其受贿有关联的人、事被查处，为掩饰犯罪而退还或者上交的，不影响认定受贿罪”的规定，该行为应认定构成受贿罪，但在量刑时予以考虑。故上述辩解、辩护意见，理由不能成立，本院不予采纳。
3、关于曾红卫收受陈某乙480万元借条行为不应定性为受贿行为的辩解、辩护意见。经查，根据《最高人民法院最高人民检察院关于办理受贿案件适用法律若干问题的意见》第十二条规定，贿赂犯罪中的财物，既包括金钱和实物，还包括财产性利益。本案中的借条，是一种以给付现金为内容的债权，属于刑法意义上受贿的犯罪对象。其次，曾红卫收受借条时，虽然主观上对贿赂钱物有据为己有的意愿，客观上已持有并控制了该借条，但因为借条是一种期待性利益的债权，曾红卫并未实际主张该债权而取得相应利益。换言之，曾红卫虽已控制借条，但并不意味其已取得了480万元的贿赂款，故收受480万元借条的行为应认定为受贿未遂。故上述辩解、辩护意见，理由不能成立，本院不予采纳。
4、关于曾红卫收受张某甲120万元，系曾红卫在张某甲之女张某戊所开设的深圳公司入股1万元的股份分红，不应定性为贿赂的辩解、辩护意见。经查，张某甲之女张某戊于2012年6月8日在深圳市福田区注册了一家名为“深圳市沅成福科技发展有限公司”的有限责任公司，后因张某戊接到英国伦敦大学留学通知，该公司未实际运营，一直处于停业状态，直到2017年6月23日被注销。该公司没有经营，更没有利润，不存在股份分红。曾红卫辩解称系接受张某甲入股分红的辩解、辩护意见，与本院查明的事实不符，理由不能成立，本院不予采纳。
5、关于陈某甲收受谢某甲610万元，系谢某甲支付的“散伙费”，不应定性为受贿，陈某甲与曾红卫不构成共同受贿的辩解、辩护意见。经查，曾红卫明知陈某甲无承揽酉水白田工程项目的能力，系“提篮子”，仍答应陈某甲承揽酉水白田工程项目的要求，并出谋划策，让陈某甲在沅陵县当地找有实力的人合伙承揽。陈某甲找到同样没有承揽工程资质的谢某甲后，曾红卫还参与实地考察谢某甲的承揽工程能力的工作，并予认可。在招标前给负责招标工作的邹某甲打招呼要求给予谢某甲关照，在谢某甲无力交纳围标公司投标信誉保证金的情况下，安排下属全资公司给谢某甲借款2000万元，用于交纳信誉保证金，最终使张某甲、谢某甲邀约来的围标公司中标，谢某甲承揽到酉水白田工程项目的一半工程。在陈某甲与谢某甲就提取好处费发生矛盾时，又分别做陈某甲、谢某甲的工作，调和双方矛盾。曾红卫与陈某甲关系密切，从2012年开始，数次给曾红卫庆祝生日聚餐、游玩，出境澳门一起到赌场参与赌博等，均由陈某甲支付消费款，2013年国庆期间，陈某甲收到谢某甲330万元好处费后，为曾红卫庆祝生日，邀请曾红卫出境至马尔代夫游玩，期间二次到澳门赌场赌博，在澳门的食宿、开支均由陈某甲负担，陈某甲消费70余万元。以上事实的证据确实、充分，并已形成证据锁链，应予认定。且曾红卫明知陈某甲无承揽能力系“提篮子”，仍同意将酉水白田项目交给陈某甲承建，二人主观上就利用曾红卫职权为他人谋利并收取贿赂具有概括性的合意；客观上曾红卫实施了利用职务便利为谢某甲在酉水白田项目中标谋取利益的行为。曾红卫也明知陈某甲向谢某甲索要提成费，其不仅不制止，陈某甲、谢某甲之间就支付好处费发生矛盾时，曾红卫还分别做谢某甲、陈某甲的工作，平息两人之间的纠纷，事后有用受贿财物旅游、赌博等共同支配使用的行为。谢某甲之所以能承建酉水白田项目，系曾红卫与陈某甲互相勾结，共同作用的结果。之后由陈某甲出面收受谢某甲610万元好处费，应认定曾红卫与陈某甲系共同受贿犯罪。曾红卫是否从该610万元贿赂款中分得款项，系共同受贿犯罪的赃款分配问题，并不影响受贿罪的认定。故上述辩解、辩护意见，理由不能成立，本院不予采纳。
6、关于曾红卫不是公务员，不是滥用职权的主体，其按照李某甲指示执行收购9县（市区）污水厂，系执行党的决议，未违反法律法规的辩解、辩护意见。经查，曾红卫系怀化市全额拨款的事业单位怀化市水务投资管理中心法人代表，该单位与怀化市水务投资集团有限公司系一套人马，两块牌子，职责为按照国家水务一体化的要求，负责全市水资源管理和城市给水、排水、污水处理和涉水产业经营管理。曾红卫系受国家机关委托代表国家行使职权的组织中从事公务的人员，依照《全国人民代表大会常务委员会关于<中华人民共和国刑法>第九章渎职罪主体适用问题的解释》的规定，曾红卫应以国家工作人员论，在代表国家机关行使职权时，有渎职行为，构成犯罪的，依照刑法关于渎职罪的规定追究刑事责任，故曾红卫符合滥用职权罪主体；曾红卫在执行时任怀化市委书记李某甲的错误指示时，未按照《企业国有资产评估管理暂行办法》和《湖南省市政公用事业特许经营条例》相关规定，报请国有资产监督管理机构核准的情况下，额外支付提前退出补偿款和前期费用补偿款共计2462.55万元给菲达宏宇公司，给国家造成巨大损失，构成滥用职权罪。上述辩解、辩护意见，理由不能成立，本院不予采纳。
被告人曾红卫及其辩护人提出的其他辩解、辩护意见，理由均不能成立，本院不予采纳。
本院认为：被告人曾红卫身为国家工作人员，利用职务便利，为他人谋取利益，单独或伙同他人非法收受他人财物，数额特别巨大，其行为已构成受贿罪；被告人曾红卫按照中共怀化市委原书记错误指示，不正确履行职权，违反规定处理公务，致使公共财产遭受重大损失，情节特别严重，其行为已构成滥用职权罪。公诉机关指控被告人曾红卫犯受贿罪、滥用职权罪的罪名成立，本院均予以确认。被告人曾红卫受贿既遂数额939.7784万元，依照《最高人民法院、最高人民检察院关于办理贪污贿赂刑事案件适用法律若干问题的解释》第三条“贪污或者受贿数额三百万元以上的应当认定为刑法第三百八十三条第一款规定的‘数额特别巨大’”的规定，应依法判处十年以上有期徒刑、无期徒刑或者死刑，并处罚金或者没收财产。被告人曾红卫滥用职权致使公共财产遭受损失金额为2462.55万元，依照《最高人民法院、最高人民检察院关于办理渎职刑事案件适用法律若干问题的解释（一）》第一条第二款“具有下列情形之一的，应当认定为刑法第三百九十七条规定的‘情节特别严重’：……（二）造成经济损失150万元以上的”规定，应判处三年以上七年以下有期徒刑。在共同受贿犯罪中，被告人曾红卫起了主要作用，系主犯，应当按照其所参与的或者组织、指挥的全部犯罪处罚。被告人曾红卫已经收受行贿人陈某乙480万元借条，由于意志以外的原因而未取得该贿赂款，是受贿犯罪未遂，适用《中华人民共和国刑法》第二十三条，比照既遂犯从轻处罚。被告人曾红卫收受行贿人陈某乙的贿赂，在案发前已经全部退还，酌情予以从轻考虑。在共同滥用职权犯罪中，被告人曾红卫起了主要作用，系主犯，应当按照其所参与的或者组织、指挥的全部犯罪处罚。被告人曾红卫提供重要线索，从而得以侦破其他案件，具有立功表现，可以从轻处罚。被告人曾红卫退缴了全部受贿犯罪违法所得，依法可酌情对所犯受贿罪从轻处罚。被告人曾红卫对收受吴某甲60万元贿赂翻供，对指控受贿事实的大部分数额不认罪，以及对滥用职权不认罪，不能认定其具有悔罪表现。被告人曾红卫在判决宣告以前一人犯数罪，适用《中华人民共和国刑法》第六十九条，应当数罪并罚。被告人曾红卫违法所得的一切财物，应当依法予以追缴上缴国库。怀化市纪委监委扣押在案的人民币1516万元，其中215.6784万元系违法所得，应上缴国库，其他款项，由扣押机关依法处理。被告人曾红卫伙同陈某甲共同受贿违法所得610万元及伙同欧阳某甲收受行贿人陈某乙现金100万元，单独收受陈某乙价值14.1万元江诗丹顿手表一块的追缴，另案处理，本案不作处理。被告人曾红卫因滥用职权造成国有企业额外支付提前退出补偿款和前期费用补偿款共计2462.55万元给菲达宏宇公司，系公共财产的损失金额，核减黄某甲（菲达宏宇公司）向湖南省娄底市人民检察院、涟源市人民检察院退缴的公共财产损失款1300万元后，差额部分1162.55万元应向菲达宏宇公司继续予以追缴，上缴国库。据此，依照《中华人民共和国刑法》第三百八十五条第一款、第三百八十六条，第三百八十三条第一款第三项，第三百九十七条第一款，第九十三条第一款，第二十五条第一款，第二十六条第一款、第四款，第六十八条，第六十九条，第五十二条，第五十三条，第六十四条之规定，经本院审判委员会讨论决定，判决如下：
一、被告人曾红卫犯受贿罪，判处有期徒刑十一年，剥夺政治权利二年，并处罚金人民币一百万元；犯滥用职权罪，判处有期徒刑三年六个月。决定合并执行有期徒刑十二年六个月，剥夺政治权利二年，并处罚金人民币一百万元。
（刑期从判决执行之日起计算，判决执行以前先行羁押的，羁押一日折抵刑期一日。指定住所监视居住两日折抵刑期一日，被告人曾红卫应折抵刑期十日，即被告人曾红卫的刑期从2017年12月11日起至2030年5月31日止。罚金限本判决生效后一个月内缴纳，期满不缴纳的，强制缴纳）。
二、对中共怀化市纪律检查委员会、怀化市监察委员会扣押在案的被告人曾红卫违法所得赃款215.6784万元，依法予以没收，上缴国库。
三、因被告人曾红卫滥用职权造成公共财产损失共计2462.55万元，核减黄某甲（诸暨市菲达宏宇环境发展有限公司）向湖南省娄底市人民检察院、涟源市人民检察院退缴的公共财产损失款1300万元后，差额部分1162.55万元向诸暨市菲达宏宇环境发展有限公司继续予以追缴，上缴国库。
如不服本判决，可在接到判决书的第二日起十日内，通过本院或者直接向湖南省怀化市中级人民法院提出上诉。书面上诉的，应交上诉状正本一份，副本五份。
审　判　长　　段承信
人民陪审员　　尤世美
人民陪审员　　何　胜
二〇一九年五月三十一日
代理书记员　　杨　超
