# Supplementary material for: Characterization of Group Behavior of Corruption in Construction Projects Based on Contagion Mechanism
Source: Comput Intell Neurosci. 2022 Mar 19;2022:8456197. doi: 10.1155/2022/8456197 (PMC8957412; doi:10.1155/2022/8456197)
Supplement: Supplementary Materials — The adjacency relationship matrix data used to construct the complex network of Figure 2 will be provided in supplementary materials Annex 1. The complete data of the three centralities used to analyse complex networks in Table 1 will be provided in supplementary materials Annex 2. The original judgment documents used by the literature research room will be provided in supplementary materials Annex 3. The supplementary material Annex 4 contains the source code of the manuscript. [file 8456197.f1.zip › 8456197.f1/Annex 4 contains the source code of the manuscript (1).txt]

import scipy.integrate as spi
import numpy as np
import matplotlib.pyplot as plt
from matplotlib.pyplot import figure
import os
N =34
λ = 0.239
γ= 0.147
u= 0.5
I_0 =1
E_0 = 0
R_0 = 0
S_0 = N - I_0 - E_0 - R_0
t= 120
INI = (S_0,E_0,I_0,R_0)
def funcSEIR(inivalue,_)
    Y = np.zeros(4)
    X = inivalue
    Y[0] = - λ*X[0]*X[2])/N
    Y[1] = (λ*X[0*X[2])/N - X[1]*u
    Y[2] = X[1]*u - γ*X[2]
    Y[3] = γ*X[2]
    return Y
T_range = np.arange(0,T + 1)
RES = spi.odeint(funcSEIR,INI,T_range)
plt.plot(RES[,0],color = 'darkblue',label = 'Susceptible',marker = '.')
plt.plot(RES[,1],color = 'orange',label = 'Exposed',marker = '.')
plt.plot(RES[,2],color = 'red',label = 'Infection',marker = '.')
plt.plot(RES[,3],color = 'green',label = 'Recovery',marker = '.')
plt.xlabel('Month')
plt.ylabel('Number')
plt.xticks(fontproperties = 'Times New Roman', fontsize=9)
plt.yticks(fontproperties = 'Times New Roman', fontsize=9)
plt.legend(prop={'family''Times New Roman', 'size':9})
plt.xlabel('Month', fontdict={'family'  'Times New Roman', 'size':9})
plt.ylabel('Number', fontdict={'family'  'Times New Roman', 'size':9})
plt.savefig('1.svg',dpi=1500,format='svg',bbox_inches=tight)
plt.show()
